# Supplementary material for: Alterations in protein expression and site-specific N-glycosylation of prostate cancer tissues
Source: Sci Rep. 2021 Aug 5;11:15886. doi: 10.1038/s41598-021-95417-5 (PMC8342536; doi:10.1038/s41598-021-95417-5)
Supplement: Supplementary file 2 — Supplementary Information 2. [file 41598_2021_95417_MOESM2_ESM.txt]

Mean Pca	Mean N	t-test significance	p-value	log(p-value)	Protein	Protein ID	Fold-change
4.925623448	6.004539545	+	3.35E-16	15.47488908	sp|O15061|SYNEM_HUMAN Synemin OS=Homo sapiens OX=9606 GN=SYNM PE=1 SV=2;sp|O15061-2|SYNEM_HUMAN Isoform 2 of Synemin OS=Homo sapiens OX=9606 GN=SYNM	O15061	-3.584081695
5.665803448	6.408589545	+	4.58E-09	8.339579475	sp|P21291|CSRP1_HUMAN Cysteine and glycine-rich protein 1 OS=Homo sapiens OX=9606 GN=CSRP1 PE=1 SV=3	P21291	-2.467482005
5.717822759	6.342313182	+	7.60E-12	11.11909384	sp|P24844|MYL9_HUMAN Myosin regulatory light polypeptide 9 OS=Homo sapiens OX=9606 GN=MYL9 PE=1 SV=4;sp|P24844-2|MYL9_HUMAN Isoform 2 of Myosin regulatory light polypeptide 9 OS=Homo sapiens OX=9606 GN=MYL9	P24844	-2.074512282
6.124858276	6.733140909	+	8.93E-11	10.04892537	sp|P35749-2|MYH11_HUMAN Isoform 2 of Myosin-11 OS=Homo sapiens OX=9606 GN=MYH11	P35749	-2.020671169
5.527756034	6.116089318	+	3.88E-09	8.410903078	sp|Q14315|FLNC_HUMAN Filamin-C OS=Homo sapiens OX=9606 GN=FLNC PE=1 SV=3;sp|Q14315-2|FLNC_HUMAN Isoform 2 of Filamin-C OS=Homo sapiens OX=9606 GN=FLNC	Q14315	-1.954400864
5.816065	6.39206	+	5.95E-13	12.22547063	sp|Q15746|MYLK_HUMAN Myosin light chain kinase, smooth muscle OS=Homo sapiens OX=9606 GN=MYLK PE=1 SV=4;sp|Q15746-11|MYLK_HUMAN Isoform 9 of Myosin light chain kinase, smooth muscle OS=Homo sapiens OX=9606 GN=MYLK;sp|Q15746-7|MYLK_HUMAN Isoform 5 of Myosin	Q15746	-1.913413973
6.134391379	6.696592727	+	3.15E-10	9.50134766	sp|P09493-7|TPM1_HUMAN Isoform 7 of Tropomyosin alpha-1 chain OS=Homo sapiens OX=9606 GN=TPM1;sp|P09493-6|TPM1_HUMAN Isoform 6 of Tropomyosin alpha-1 chain OS=Homo sapiens OX=9606 GN=TPM1	P09493	-1.867592453
6.053236724	6.58982	+	3.56E-07	6.44848779	sp|P51911|CNN1_HUMAN Calponin-1 OS=Homo sapiens OX=9606 GN=CNN1 PE=1 SV=2;sp|P51911-2|CNN1_HUMAN Isoform 2 of Calponin-1 OS=Homo sapiens OX=9606 GN=CNN1	P51911	-1.782491059
5.811383103	6.332972273	+	1.24E-06	5.90560225	sp|P15309|PPAP_HUMAN Prostatic acid phosphatase OS=Homo sapiens OX=9606 GN=ACP3 PE=1 SV=3;sp|P15309-2|PPAP_HUMAN Isoform 2 of Prostatic acid phosphatase OS=Homo sapiens OX=9606 GN=ACP3;sp|P15309-3|PPAP_HUMAN Isoform 3 of Prostatic acid phosphatase OS=Homo	P15309	-1.732681715
5.572840345	6.077832273	+	3.12E-10	9.505269513	sp|P53814|SMTN_HUMAN Smoothelin OS=Homo sapiens OX=9606 GN=SMTN PE=1 SV=7;sp|P53814-5|SMTN_HUMAN Isoform B2 of Smoothelin OS=Homo sapiens OX=9606 GN=SMTN;sp|P53814-6|SMTN_HUMAN Isoform B3 of Smoothelin OS=Homo sapiens OX=9606 GN=SMTN;sp|P53814-2|SMTN_HUMAN	P53814	-1.677546873
6.506228103	7.0066025	+	8.85E-10	9.052846748	sp|P17661|DESM_HUMAN Desmin OS=Homo sapiens OX=9606 GN=DES PE=1 SV=3	P17661	-1.662207766
5.859701552	6.3536725	+	1.57E-05	4.803937172	sp|P12277|KCRB_HUMAN Creatine kinase B-type OS=Homo sapiens OX=9606 GN=CKB PE=1 SV=1	P12277	-1.640935971
5.803126897	6.296956818	+	4.20E-08	7.376295973	sp|Q05682|CALD1_HUMAN Caldesmon OS=Homo sapiens OX=9606 GN=CALD1 PE=1 SV=3;sp|Q05682-3|CALD1_HUMAN Isoform 3 of Caldesmon OS=Homo sapiens OX=9606 GN=CALD1;sp|Q05682-6|CALD1_HUMAN Isoform 6 of Caldesmon OS=Homo sapiens OX=9606 GN=CALD1;sp|Q05682-2|CALD1_HUM	Q05682	-1.640467491
5.916738621	6.407548864	+	3.24E-06	5.489402717	sp|P60660|MYL6_HUMAN Myosin light polypeptide 6 OS=Homo sapiens OX=9606 GN=MYL6 PE=1 SV=2;sp|P60660-2|MYL6_HUMAN Isoform Smooth muscle of Myosin light polypeptide 6 OS=Homo sapiens OX=9606 GN=MYL6	P60660	-1.630436335
6.434922586	6.839250682	+	6.31E-10	9.200084219	sp|Q01995|TAGL_HUMAN Transgelin OS=Homo sapiens OX=9606 GN=TAGLN PE=1 SV=4	Q01995	-1.34314886
5.550777759	5.939635227	+	6.98E-04	3.156079251	sp|P01834|IGKC_HUMAN Immunoglobulin kappa constant OS=Homo sapiens OX=9606 GN=IGKC PE=1 SV=2	P01834	-1.29175655
6.04403	6.417434545	+	0.0178288	1.748877887	sp|P07288|KLK3_HUMAN Prostate-specific antigen OS=Homo sapiens OX=9606 GN=KLK3 PE=1 SV=2;sp|P07288-5|KLK3_HUMAN Isoform 5 of Prostate-specific antigen OS=Homo sapiens OX=9606 GN=KLK3;sp|P07288-2|KLK3_HUMAN Isoform 2 of Prostate-specific antigen OS=Homo sap	P07288	-1.24042305
6.301482414	6.665340909	+	8.36E-08	7.077541842	sp|P21333|FLNA_HUMAN Filamin-A OS=Homo sapiens OX=9606 GN=FLNA PE=1 SV=4;sp|P21333-2|FLNA_HUMAN Isoform 2 of Filamin-A OS=Homo sapiens OX=9606 GN=FLNA	P21333	-1.208711758
5.254842759	5.618434773	+	1.34E-06	5.873177261	sp|Q15124|PGM5_HUMAN Phosphoglucomutase-like protein 5 OS=Homo sapiens OX=9606 GN=PGM5 PE=1 SV=2;sp|Q15124-2|PGM5_HUMAN Isoform 2 of Phosphoglucomutase-like protein 5 OS=Homo sapiens OX=9606 GN=PGM5	Q15124	-1.207826527
5.452849655	5.810649545	+	8.88E-07	6.051499499	sp|Q9NR12|PDLI7_HUMAN PDZ and LIM domain protein 7 OS=Homo sapiens OX=9606 GN=PDLIM7 PE=1 SV=1;sp|Q9NR12-2|PDLI7_HUMAN Isoform 2 of PDZ and LIM domain protein 7 OS=Homo sapiens OX=9606 GN=PDLIM7;sp|Q9NR12-6|PDLI7_HUMAN Isoform 6 of PDZ and LIM domain prote	Q9NR12	-1.188585508
5.724382069	6.070882955	+	0.00375245	2.425685086	sp|P25311|ZA2G_HUMAN Zinc-alpha-2-glycoprotein OS=Homo sapiens OX=9606 GN=AZGP1 PE=1 SV=2	P25311	-1.151051027
5.380902414	5.724665909	+	4.61E-08	7.335952531	sp|P55268|LAMB2_HUMAN Laminin subunit beta-2 OS=Homo sapiens OX=9606 GN=LAMB2 PE=1 SV=2	P55268	-1.141957613
5.289853103	5.630956591	+	4.03E-07	6.394964451	sp|Q9BX66-9|SRBS1_HUMAN Isoform 9 of Sorbin and SH3 domain-containing protein 1 OS=Homo sapiens OX=9606 GN=SORBS1;sp|Q9BX66-8|SRBS1_HUMAN Isoform 8 of Sorbin and SH3 domain-containing protein 1 OS=Homo sapiens OX=9606 GN=SORBS1;sp|Q9BX66-12|SRBS1_HUMAN Iso	Q9BX66	-1.133121258
7.209155	7.543463182	+	2.52E-05	4.599318708	sp|P62736|ACTA_HUMAN Actin, aortic smooth muscle OS=Homo sapiens OX=9606 GN=ACTA2 PE=1 SV=1;sp|P63267|ACTH_HUMAN Actin, gamma-enteric smooth muscle OS=Homo sapiens OX=9606 GN=ACTG2 PE=1 SV=1;sp|P63267-2|ACTH_HUMAN Isoform 2 of Actin, gamma-enteric smooth m	P62736	-1.110547742
5.45032931	5.780284545	+	7.90E-08	7.102227252	sp|Q9Y490|TLN1_HUMAN Talin-1 OS=Homo sapiens OX=9606 GN=TLN1 PE=1 SV=3	Q9Y490	-1.096087566
5.73086931	6.0573025	+	1.80E-07	6.744221113	sp|P18206|VINC_HUMAN Vinculin OS=Homo sapiens OX=9606 GN=VCL PE=1 SV=4;sp|P18206-2|VINC_HUMAN Isoform 1 of Vinculin OS=Homo sapiens OX=9606 GN=VCL	P18206	-1.084387584
5.312181897	5.613940682	+	4.40E-06	5.356967015	sp|Q9HBL0|TENS1_HUMAN Tensin-1 OS=Homo sapiens OX=9606 GN=TNS1 PE=1 SV=2	Q9HBL0	-1.002420987
5.327016379	5.626936364	+	1.93E-06	5.713536794	sp|P14543|NID1_HUMAN Nidogen-1 OS=Homo sapiens OX=9606 GN=NID1 PE=1 SV=3;sp|P14543-2|NID1_HUMAN Isoform 2 of Nidogen-1 OS=Homo sapiens OX=9606 GN=NID1	P14543	-0.996312622
5.680736552	5.970107727	+	3.55E-04	3.449397459	sp|P02787|TRFE_HUMAN Serotransferrin OS=Homo sapiens OX=9606 GN=TF PE=1 SV=3	P02787	-0.961270238
6.160408621	6.448942045	+	0.00244414	2.611873921	sp|P68871|HBB_HUMAN Hemoglobin subunit beta OS=Homo sapiens OX=9606 GN=HBB PE=1 SV=2	P68871	-0.95848729
5.282937759	5.571420909	+	1.38E-05	4.861290046	sp|P08133|ANXA6_HUMAN Annexin A6 OS=Homo sapiens OX=9606 GN=ANXA6 PE=1 SV=3;sp|P08133-2|ANXA6_HUMAN Isoform 2 of Annexin A6 OS=Homo sapiens OX=9606 GN=ANXA6	P08133	-0.958320282
5.318423276	5.600198409	+	7.14E-06	5.14644536	sp|Q16853|AOC3_HUMAN Membrane primary amine oxidase OS=Homo sapiens OX=9606 GN=AOC3 PE=1 SV=3;sp|Q16853-2|AOC3_HUMAN Isoform 2 of Membrane primary amine oxidase OS=Homo sapiens OX=9606 GN=AOC3	Q16853	-0.936036732
5.555384655	5.832915909	+	0.00482596	2.316416282	sp|P12814-2|ACTN1_HUMAN Isoform 2 of Alpha-actinin-1 OS=Homo sapiens OX=9606 GN=ACTN1;sp|P12814-3|ACTN1_HUMAN Isoform 3 of Alpha-actinin-1 OS=Homo sapiens OX=9606 GN=ACTN1;sp|P12814|ACTN1_HUMAN Alpha-actinin-1 OS=Homo sapiens OX=9606 GN=ACTN1 PE=1 SV=2;sp|	P12814	-0.92193887
5.29783431	5.5682275	+	2.84E-04	3.54736269	sp|P23142|FBLN1_HUMAN Fibulin-1 OS=Homo sapiens OX=9606 GN=FBLN1 PE=1 SV=4;sp|P23142-2|FBLN1_HUMAN Isoform A of Fibulin-1 OS=Homo sapiens OX=9606 GN=FBLN1;sp|P23142-3|FBLN1_HUMAN Isoform B of Fibulin-1 OS=Homo sapiens OX=9606 GN=FBLN1	P23142	-0.898226733
6.001601207	6.271896818	+	0.00627562	2.202343362	sp|P01857|IGHG1_HUMAN Immunoglobulin heavy constant gamma 1 OS=Homo sapiens OX=9606 GN=IGHG1 PE=1 SV=1;sp|P0DOX5|IGG1_HUMAN Immunoglobulin gamma-1 heavy chain OS=Homo sapiens OX=9606 PE=1 SV=2;sp|P01860|IGHG3_HUMAN Immunoglobulin heavy constant gamma 3 OS=	P01857	-0.897902585
6.006545862	6.268026818	+	2.39E-04	3.621369568	sp|P12110|CO6A2_HUMAN Collagen alpha-2(VI) chain OS=Homo sapiens OX=9606 GN=COL6A2 PE=1 SV=4;sp|P12110-3|CO6A2_HUMAN Isoform 2C2A of Collagen alpha-2(VI) chain OS=Homo sapiens OX=9606 GN=COL6A2	P12110	-0.868620934
5.445602931	5.695040909	+	0.00288966	2.539153254	sp|Q92597|NDRG1_HUMAN Protein NDRG1 OS=Homo sapiens OX=9606 GN=NDRG1 PE=1 SV=1;sp|Q92597-3|NDRG1_HUMAN Isoform 3 of Protein NDRG1 OS=Homo sapiens OX=9606 GN=NDRG1;sp|Q92597-2|NDRG1_HUMAN Isoform 2 of Protein NDRG1 OS=Homo sapiens OX=9606 GN=NDRG1	Q92597	-0.828615027
5.216543621	5.446289545	+	7.74E-05	4.111293268	sp|Q13228|SBP1_HUMAN Methanethiol oxidase OS=Homo sapiens OX=9606 GN=SELENBP1 PE=1 SV=2;sp|Q13228-4|SBP1_HUMAN Isoform 4 of Methanethiol oxidase OS=Homo sapiens OX=9606 GN=SELENBP1;sp|Q13228-2|SBP1_HUMAN Isoform 2 of Methanethiol oxidase OS=Homo sapiens OX	Q13228	-0.763199442
5.224967241	5.452437955	+	8.82E-04	3.054340899	sp|Q6NZI2|CAVN1_HUMAN Caveolae-associated protein 1 OS=Homo sapiens OX=9606 GN=CAVIN1 PE=1 SV=1;sp|Q6NZI2-2|CAVN1_HUMAN Isoform 2 of Caveolae-associated protein 1 OS=Homo sapiens OX=9606 GN=CAVIN1	Q6NZI2	-0.755641353
5.603726897	5.827399545	+	2.54E-04	3.595544318	sp|P98160|PGBM_HUMAN Basement membrane-specific heparan sulfate proteoglycan core protein OS=Homo sapiens OX=9606 GN=HSPG2 PE=1 SV=4	P98160	-0.743024456
5.167037931	5.390410455	+	0.00362547	2.440635684	sp|Q8WX93|PALLD_HUMAN Palladin OS=Homo sapiens OX=9606 GN=PALLD PE=1 SV=3;sp|Q8WX93-4|PALLD_HUMAN Isoform 4 of Palladin OS=Homo sapiens OX=9606 GN=PALLD;sp|Q8WX93-8|PALLD_HUMAN Isoform 8 of Palladin OS=Homo sapiens OX=9606 GN=PALLD;sp|Q8WX93-3|PALLD_HUMAN	Q8WX93	-0.742027461
6.202921034	6.426197273	+	0.00311399	2.506682786	sp|P12109|CO6A1_HUMAN Collagen alpha-1(VI) chain OS=Homo sapiens OX=9606 GN=COL6A1 PE=1 SV=3	P12109	-0.741707609
5.558626724	5.775634091	+	0.00287956	2.540673868	sp|P04083|ANXA1_HUMAN Annexin A1 OS=Homo sapiens OX=9606 GN=ANXA1 PE=1 SV=2	P04083	-0.720882868
5.327959138	5.544083182	+	1.16E-04	3.933920182	sp|P11047|LAMC1_HUMAN Laminin subunit gamma-1 OS=Homo sapiens OX=9606 GN=LAMC1 PE=1 SV=3	P11047	-0.717948533
5.322983103	5.532244773	+	0.00259313	2.58617571	sp|P12429|ANXA3_HUMAN Annexin A3 OS=Homo sapiens OX=9606 GN=ANXA3 PE=1 SV=3	P12429	-0.695152218
5.518158103	5.724255682	+	7.04E-04	3.152734046	sp|Q14195-2|DPYL3_HUMAN Isoform LCRMP-4 of Dihydropyrimidinase-related protein 3 OS=Homo sapiens OX=9606 GN=DPYSL3;sp|Q14195|DPYL3_HUMAN Dihydropyrimidinase-related protein 3 OS=Homo sapiens OX=9606 GN=DPYSL3 PE=1 SV=1	Q14195	-0.684641336
5.674456897	5.880486818	+	1.09E-04	3.963167577	sp|P07355|ANXA2_HUMAN Annexin A2 OS=Homo sapiens OX=9606 GN=ANXA2 PE=1 SV=2;sp|P07355-2|ANXA2_HUMAN Isoform 2 of Annexin A2 OS=Homo sapiens OX=9606 GN=ANXA2	P07355	-0.684416585
5.234063103	5.434875227	+	2.50E-04	3.601707487	sp|O75083|WDR1_HUMAN WD repeat-containing protein 1 OS=Homo sapiens OX=9606 GN=WDR1 PE=1 SV=4	O75083	-0.667083436
5.226731379	5.402853409	+	0.0133268	1.87527412	sp|O43175|SERA_HUMAN D-3-phosphoglycerate dehydrogenase OS=Homo sapiens OX=9606 GN=PHGDH PE=1 SV=4	O43175	-0.585064719
5.156393793	5.320977045	+	0.00557842	2.253488791	sp|P01024|CO3_HUMAN Complement C3 OS=Homo sapiens OX=9606 GN=C3 PE=1 SV=2	P01024	-0.54673373
6.374784828	6.514602955	+	7.88E-04	3.103681059	sp|P12111|CO6A3_HUMAN Collagen alpha-3(VI) chain OS=Homo sapiens OX=9606 GN=COL6A3 PE=1 SV=5;sp|P12111-2|CO6A3_HUMAN Isoform 2 of Collagen alpha-3(VI) chain OS=Homo sapiens OX=9606 GN=COL6A3;sp|P12111-5|CO6A3_HUMAN Isoform 5 of Collagen alpha-3(VI) chain O	P12111	-0.464465764
6.185453103	6.090948409	+	0.00750447	2.124679974	sp|P62258|1433E_HUMAN 14-3-3 protein epsilon OS=Homo sapiens OX=9606 GN=YWHAE PE=1 SV=1;sp|P62258-2|1433E_HUMAN Isoform SV of 14-3-3 protein epsilon OS=Homo sapiens OX=9606 GN=YWHAE	P62258	0.313937799
5.513380172	5.418333864	+	0.014941	1.825620334	sp|Q01082|SPTB2_HUMAN Spectrin beta chain, non-erythrocytic 1 OS=Homo sapiens OX=9606 GN=SPTBN1 PE=1 SV=2;sp|Q01082-3|SPTB2_HUMAN Isoform 2 of Spectrin beta chain, non-erythrocytic 1 OS=Homo sapiens OX=9606 GN=SPTBN1;sp|Q01082-2|SPTB2_HUMAN Isoform Short o	Q01082	0.315737003
5.114145517	5.008491818	+	0.0156421	1.805704942	sp|P46940|IQGA1_HUMAN Ras GTPase-activating-like protein IQGAP1 OS=Homo sapiens OX=9606 GN=IQGAP1 PE=1 SV=1	P46940	0.350973991
5.669343621	5.557985	+	0.0113192	1.946184266	sp|Q03252|LMNB2_HUMAN Lamin-B2 OS=Homo sapiens OX=9606 GN=LMNB2 PE=1 SV=4	Q03252	0.369925331
5.121404655	5.004606818	+	0.0114083	1.942779067	sp|P11940|PABP1_HUMAN Polyadenylate-binding protein 1 OS=Homo sapiens OX=9606 GN=PABPC1 PE=1 SV=2;sp|P11940-2|PABP1_HUMAN Isoform 2 of Polyadenylate-binding protein 1 OS=Homo sapiens OX=9606 GN=PABPC1	P11940	0.387994016
6.137204828	6.009419318	+	0.0164468	1.783918589	sp|P07437|TBB5_HUMAN Tubulin beta chain OS=Homo sapiens OX=9606 GN=TUBB PE=1 SV=2	P07437	0.424494274
5.891311379	5.762810227	+	0.0202815	1.692899928	sp|P11021|BIP_HUMAN Endoplasmic reticulum chaperone BiP OS=Homo sapiens OX=9606 GN=HSPA5 PE=1 SV=2	P11021	0.426871587
6.256234138	6.127560909	+	9.69E-06	5.013565535	sp|P02545|LMNA_HUMAN Prelamin-A/C OS=Homo sapiens OX=9606 GN=LMNA PE=1 SV=1;sp|P02545-3|LMNA_HUMAN Isoform ADelta10 of Prelamin-A/C OS=Homo sapiens OX=9606 GN=LMNA;sp|P02545-2|LMNA_HUMAN Isoform C of Prelamin-A/C OS=Homo sapiens OX=9606 GN=LMNA;sp|P02545-6	P02545	0.427443214
5.447070345	5.316369545	+	0.0182008	1.739909523	sp|P22314|UBA1_HUMAN Ubiquitin-like modifier-activating enzyme 1 OS=Homo sapiens OX=9606 GN=UBA1 PE=1 SV=3;sp|P22314-2|UBA1_HUMAN Isoform 2 of Ubiquitin-like modifier-activating enzyme 1 OS=Homo sapiens OX=9606 GN=UBA1	P22314	0.434178657
5.401148448	5.265043864	+	0.0137079	1.863029072	sp|Q99798|ACON_HUMAN Aconitate hydratase, mitochondrial OS=Homo sapiens OX=9606 GN=ACO2 PE=1 SV=2	Q99798	0.452129644
5.409731379	5.271041818	+	0.00776978	2.109591278	sp|Q5SSJ5|HP1B3_HUMAN Heterochromatin protein 1-binding protein 3 OS=Homo sapiens OX=9606 GN=HP1BP3 PE=1 SV=1;sp|Q5SSJ5-2|HP1B3_HUMAN Isoform 2 of Heterochromatin protein 1-binding protein 3 OS=Homo sapiens OX=9606 GN=HP1BP3;sp|Q5SSJ5-3|HP1B3_HUMAN Isoform	Q5SSJ5	0.46071675
6.150753793	6.009305455	+	0.00415012	2.381939346	sp|P35579|MYH9_HUMAN Myosin-9 OS=Homo sapiens OX=9606 GN=MYH9 PE=1 SV=4;sp|P35579-2|MYH9_HUMAN Isoform 2 of Myosin-9 OS=Homo sapiens OX=9606 GN=MYH9	P35579	0.46988121
4.95772931	4.814696818	+	0.00236408	2.626337831	sp|P28838|AMPL_HUMAN Cytosol aminopeptidase OS=Homo sapiens OX=9606 GN=LAP3 PE=1 SV=3;sp|P28838-2|AMPL_HUMAN Isoform 2 of Cytosol aminopeptidase OS=Homo sapiens OX=9606 GN=LAP3	P28838	0.475143654
5.713358276	5.547257045	+	0.00791252	2.101685179	sp|P00367|DHE3_HUMAN Glutamate dehydrogenase 1, mitochondrial OS=Homo sapiens OX=9606 GN=GLUD1 PE=1 SV=2;sp|P00367-3|DHE3_HUMAN Isoform 3 of Glutamate dehydrogenase 1, mitochondrial OS=Homo sapiens OX=9606 GN=GLUD1;sp|P00367-2|DHE3_HUMAN Isoform 2 of Gluta	P00367	0.551776344
5.243994138	5.077835	+	0.00209176	2.679488146	sp|Q15717|ELAV1_HUMAN ELAV-like protein 1 OS=Homo sapiens OX=9606 GN=ELAVL1 PE=1 SV=2;sp|Q15717-2|ELAV1_HUMAN Isoform 2 of ELAV-like protein 1 OS=Homo sapiens OX=9606 GN=ELAVL1	Q15717	0.551968709
5.884901379	5.718473864	+	1.75E-04	3.756272591	sp|P06576|ATPB_HUMAN ATP synthase subunit beta, mitochondrial OS=Homo sapiens OX=9606 GN=ATP5F1B PE=1 SV=3	P06576	0.55286024
5.419179655	5.250593409	+	0.0109562	1.960340049	sp|Q14697|GANAB_HUMAN Neutral alpha-glucosidase AB OS=Homo sapiens OX=9606 GN=GANAB PE=1 SV=3;sp|Q14697-2|GANAB_HUMAN Isoform 2 of Neutral alpha-glucosidase AB OS=Homo sapiens OX=9606 GN=GANAB	Q14697	0.560031387
5.208825345	5.037825455	+	0.00329874	2.481651913	sp|Q92945|FUBP2_HUMAN Far upstream element-binding protein 2 OS=Homo sapiens OX=9606 GN=KHSRP PE=1 SV=4	Q92945	0.56804934
5.438418793	5.265742727	+	0.0127011	1.896158665	sp|Q92841|DDX17_HUMAN Probable ATP-dependent RNA helicase DDX17 OS=Homo sapiens OX=9606 GN=DDX17 PE=1 SV=2;sp|Q92841-3|DDX17_HUMAN Isoform 4 of Probable ATP-dependent RNA helicase DDX17 OS=Homo sapiens OX=9606 GN=DDX17;sp|Q92841-1|DDX17_HUMAN Isoform 2 of	Q92841	0.573617474
5.57882069	5.401835455	+	0.00299744	2.523249501	sp|P13639|EF2_HUMAN Elongation factor 2 OS=Homo sapiens OX=9606 GN=EEF2 PE=1 SV=4	P13639	0.587932225
5.341395862	5.160549091	+	0.00539298	2.26817119	sp|Q15365|PCBP1_HUMAN Poly(rC)-binding protein 1 OS=Homo sapiens OX=9606 GN=PCBP1 PE=1 SV=2	Q15365	0.60075997
6.075767586	5.894014773	+	0.00492119	2.307929867	sp|P25705|ATPA_HUMAN ATP synthase subunit alpha, mitochondrial OS=Homo sapiens OX=9606 GN=ATP5F1A PE=1 SV=1;sp|P25705-2|ATPA_HUMAN Isoform 2 of ATP synthase subunit alpha, mitochondrial OS=Homo sapiens OX=9606 GN=ATP5F1A;sp|P25705-3|ATPA_HUMAN Isoform 3 of	P25705	0.603769777
5.188637069	5.006352955	+	0.001191	2.924088239	sp|Q08211|DHX9_HUMAN ATP-dependent RNA helicase A OS=Homo sapiens OX=9606 GN=DHX9 PE=1 SV=4	Q08211	0.605534721
5.963185345	5.775526591	+	1.84E-06	5.73598542	sp|P14625|ENPL_HUMAN Endoplasmin OS=Homo sapiens OX=9606 GN=HSP90B1 PE=1 SV=1	P14625	0.623388887
6.476087931	6.287144091	+	0.0208644	1.6805941	sp|P10412|H14_HUMAN Histone H1.4 OS=Homo sapiens OX=9606 GN=H1-4 PE=1 SV=2	P10412	0.627657851
5.491144828	5.301553182	+	1.57E-04	3.80534138	sp|P13667|PDIA4_HUMAN Protein disulfide-isomerase A4 OS=Homo sapiens OX=9606 GN=PDIA4 PE=1 SV=2	P13667	0.629809815
5.631135172	5.441373182	+	0.0213566	1.670467886	sp|Q07020|RL18_HUMAN 60S ribosomal protein L18 OS=Homo sapiens OX=9606 GN=RPL18 PE=1 SV=2;sp|Q07020-2|RL18_HUMAN Isoform 2 of 60S ribosomal protein L18 OS=Homo sapiens OX=9606 GN=RPL18	Q07020	0.630375688
5.396226724	5.200839545	+	5.66E-04	3.247238051	sp|Q99623|PHB2_HUMAN Prohibitin-2 OS=Homo sapiens OX=9606 GN=PHB2 PE=1 SV=2;sp|Q99623-2|PHB2_HUMAN Isoform 2 of Prohibitin-2 OS=Homo sapiens OX=9606 GN=PHB2	Q99623	0.649062158
5.426540517	5.229209091	+	7.93E-04	3.10050452	sp|P55084|ECHB_HUMAN Trifunctional enzyme subunit beta, mitochondrial OS=Homo sapiens OX=9606 GN=HADHB PE=1 SV=3;sp|P55084-2|ECHB_HUMAN Isoform 2 of Trifunctional enzyme subunit beta, mitochondrial OS=Homo sapiens OX=9606 GN=HADHB	P55084	0.655520809
6.077308448	5.878967045	+	1.10E-06	5.95699159	sp|P08238|HS90B_HUMAN Heat shock protein HSP 90-beta OS=Homo sapiens OX=9606 GN=HSP90AB1 PE=1 SV=4	P08238	0.658875878
5.460380345	5.258955455	+	2.30E-04	3.638729358	sp|P29401|TKT_HUMAN Transketolase OS=Homo sapiens OX=9606 GN=TKT PE=1 SV=3;sp|P29401-2|TKT_HUMAN Isoform 2 of Transketolase OS=Homo sapiens OX=9606 GN=TKT	P29401	0.669119002
5.243849655	5.037758864	+	3.91E-04	3.408323358	sp|P13010|XRCC5_HUMAN X-ray repair cross-complementing protein 5 OS=Homo sapiens OX=9606 GN=XRCC5 PE=1 SV=3	P13010	0.684618791
6.933631207	6.723129773	+	7.71E-04	3.113175504	sp|P02452|CO1A1_HUMAN Collagen alpha-1(I) chain OS=Homo sapiens OX=9606 GN=COL1A1 PE=1 SV=5	P02452	0.699270628
5.449736379	5.236982045	+	0.00156183	2.806366239	sp|P37802|TAGL2_HUMAN Transgelin-2 OS=Homo sapiens OX=9606 GN=TAGLN2 PE=1 SV=3;sp|P37802-2|TAGL2_HUMAN Isoform 2 of Transgelin-2 OS=Homo sapiens OX=9606 GN=TAGLN2	P37802	0.706754599
5.369728276	5.156555455	+	0.00251882	2.598802867	sp|P07741|APT_HUMAN Adenine phosphoribosyltransferase OS=Homo sapiens OX=9606 GN=APRT PE=1 SV=2;sp|P07741-2|APT_HUMAN Isoform 2 of Adenine phosphoribosyltransferase OS=Homo sapiens OX=9606 GN=APRT	P07741	0.708144784
5.303901724	5.090080909	+	3.73E-04	3.427874539	sp|Q07955|SRSF1_HUMAN Serine/arginine-rich splicing factor 1 OS=Homo sapiens OX=9606 GN=SRSF1 PE=1 SV=2;sp|Q07955-3|SRSF1_HUMAN Isoform ASF-3 of Serine/arginine-rich splicing factor 1 OS=Homo sapiens OX=9606 GN=SRSF1;sp|Q07955-2|SRSF1_HUMAN Isoform ASF-2 o	Q07955	0.710297373
5.363935345	5.147726364	+	7.92E-05	4.101455264	sp|P35232|PHB_HUMAN Prohibitin OS=Homo sapiens OX=9606 GN=PHB PE=1 SV=1	P35232	0.718230689
5.785505172	5.569048409	+	1.86E-05	4.730022656	sp|P61978-3|HNRPK_HUMAN Isoform 3 of Heterogeneous nuclear ribonucleoprotein K OS=Homo sapiens OX=9606 GN=HNRNPK;sp|P61978-2|HNRPK_HUMAN Isoform 2 of Heterogeneous nuclear ribonucleoprotein K OS=Homo sapiens OX=9606 GN=HNRNPK;sp|P61978|HNRPK_HUMAN Heteroge	P61978	0.719053803
5.475529138	5.258103636	+	0.00152761	2.815987507	sp|Q00839|HNRPU_HUMAN Heterogeneous nuclear ribonucleoprotein U OS=Homo sapiens OX=9606 GN=HNRNPU PE=1 SV=6;sp|Q00839-2|HNRPU_HUMAN Isoform 2 of Heterogeneous nuclear ribonucleoprotein U OS=Homo sapiens OX=9606 GN=HNRNPU	Q00839	0.722271882
5.63335069	5.410586591	+	0.00174623	2.757898555	sp|P23246|SFPQ_HUMAN Splicing factor, proline- and glutamine-rich OS=Homo sapiens OX=9606 GN=SFPQ PE=1 SV=2;sp|P23246-2|SFPQ_HUMAN Isoform Short of Splicing factor, proline- and glutamine-rich OS=Homo sapiens OX=9606 GN=SFPQ	P23246	0.740006318
5.569656207	5.345341818	+	3.60E-06	5.443766268	sp|P36578|RL4_HUMAN 60S ribosomal protein L4 OS=Homo sapiens OX=9606 GN=RPL4 PE=1 SV=5	P36578	0.74515627
5.475395345	5.245737045	+	4.03E-05	4.394495634	sp|P62424|RL7A_HUMAN 60S ribosomal protein L7a OS=Homo sapiens OX=9606 GN=RPL7A PE=1 SV=2	P62424	0.762908357
5.677609828	5.440349773	+	3.39E-04	3.470214296	sp|P19338|NUCL_HUMAN Nucleolin OS=Homo sapiens OX=9606 GN=NCL PE=1 SV=3	P19338	0.788160842
5.385861552	5.147901591	+	3.84E-04	3.415336396	sp|P83731|RL24_HUMAN 60S ribosomal protein L24 OS=Homo sapiens OX=9606 GN=RPL24 PE=1 SV=1	P83731	0.790485879
5.223926034	4.979481591	+	1.12E-04	3.952149052	sp|P20700|LMNB1_HUMAN Lamin-B1 OS=Homo sapiens OX=9606 GN=LMNB1 PE=1 SV=2	P20700	0.812026865
5.661173621	5.414878409	+	0.00171963	2.764564987	sp|P18124|RL7_HUMAN 60S ribosomal protein L7 OS=Homo sapiens OX=9606 GN=RPL7 PE=1 SV=1	P18124	0.818174983
5.668150172	5.420879091	+	0.00329726	2.481846806	sp|P09651|ROA1_HUMAN Heterogeneous nuclear ribonucleoprotein A1 OS=Homo sapiens OX=9606 GN=HNRNPA1 PE=1 SV=5;sp|P09651-3|ROA1_HUMAN Isoform 2 of Heterogeneous nuclear ribonucleoprotein A1 OS=Homo sapiens OX=9606 GN=HNRNPA1;sp|P09651-2|ROA1_HUMAN Isoform A1	P09651	0.821416753
5.411716379	5.158064091	+	0.00260973	2.583404422	sp|P21397|AOFA_HUMAN Amine oxidase [flavin-containing] A OS=Homo sapiens OX=9606 GN=MAOA PE=1 SV=1;sp|P21397-2|AOFA_HUMAN Isoform 2 of Amine oxidase [flavin-containing] A OS=Homo sapiens OX=9606 GN=MAOA	P21397	0.842614663
5.660917586	5.401066591	+	1.08E-04	3.968228092	sp|P62701|RS4X_HUMAN 40S ribosomal protein S4, X isoform OS=Homo sapiens OX=9606 GN=RPS4X PE=1 SV=2;sp|Q8TD47|RS4Y2_HUMAN 40S ribosomal protein S4, Y isoform 2 OS=Homo sapiens OX=9606 GN=RPS4Y2 PE=2 SV=3	P62701	0.863206322
5.880026207	5.618626591	+	4.18E-06	5.379023249	sp|P26373|RL13_HUMAN 60S ribosomal protein L13 OS=Homo sapiens OX=9606 GN=RPL13 PE=1 SV=4;sp|P26373-2|RL13_HUMAN Isoform 2 of 60S ribosomal protein L13 OS=Homo sapiens OX=9606 GN=RPL13	P26373	0.868350728
5.370818966	5.107233409	+	3.70E-04	3.431997862	sp|P21980|TGM2_HUMAN Protein-glutamine gamma-glutamyltransferase 2 OS=Homo sapiens OX=9606 GN=TGM2 PE=1 SV=2;sp|P21980-2|TGM2_HUMAN Isoform 2 of Protein-glutamine gamma-glutamyltransferase 2 OS=Homo sapiens OX=9606 GN=TGM2	P21980	0.875612265
5.249611552	4.983564318	+	4.40E-07	6.356569039	sp|P12956|XRCC6_HUMAN X-ray repair cross-complementing protein 6 OS=Homo sapiens OX=9606 GN=XRCC6 PE=1 SV=2;sp|P12956-2|XRCC6_HUMAN Isoform 2 of X-ray repair cross-complementing protein 6 OS=Homo sapiens OX=9606 GN=XRCC6	P12956	0.88378978
5.541278103	5.268992727	+	9.26E-07	6.033197234	sp|Q14980|NUMA1_HUMAN Nuclear mitotic apparatus protein 1 OS=Homo sapiens OX=9606 GN=NUMA1 PE=1 SV=2;sp|Q14980-2|NUMA1_HUMAN Isoform 2 of Nuclear mitotic apparatus protein 1 OS=Homo sapiens OX=9606 GN=NUMA1;sp|Q14980-4|NUMA1_HUMAN Isoform 4 of Nuclear mito	Q14980	0.904512441
5.573265517	5.296154318	+	0.0106348	1.973270673	sp|Q15063-3|POSTN_HUMAN Isoform 3 of Periostin OS=Homo sapiens OX=9606 GN=POSTN;sp|Q15063-4|POSTN_HUMAN Isoform 4 of Periostin OS=Homo sapiens OX=9606 GN=POSTN;sp|Q15063-7|POSTN_HUMAN Isoform 7 of Periostin OS=Homo sapiens OX=9606 GN=POSTN	Q15063	0.920543478
5.897054483	5.619689091	+	0.00668714	2.174759584	sp|P00338|LDHA_HUMAN L-lactate dehydrogenase A chain OS=Homo sapiens OX=9606 GN=LDHA PE=1 SV=2;sp|P00338-3|LDHA_HUMAN Isoform 3 of L-lactate dehydrogenase A chain OS=Homo sapiens OX=9606 GN=LDHA;sp|P00338-2|LDHA_HUMAN Isoform 2 of L-lactate dehydrogenase A	P00338	0.921387888
6.275582759	5.993243409	+	3.02E-10	9.520098048	sp|P22626|ROA2_HUMAN Heterogeneous nuclear ribonucleoproteins A2/B1 OS=Homo sapiens OX=9606 GN=HNRNPA2B1 PE=1 SV=2;sp|P22626-2|ROA2_HUMAN Isoform A2 of Heterogeneous nuclear ribonucleoproteins A2/B1 OS=Homo sapiens OX=9606 GN=HNRNPA2B1	P22626	0.937911017
5.346713966	5.063962273	+	4.61E-05	4.336231251	sp|P62081|RS7_HUMAN 40S ribosomal protein S7 OS=Homo sapiens OX=9606 GN=RPS7 PE=1 SV=1	P62081	0.939280792
5.351122414	5.058037727	+	1.12E-04	3.952542105	sp|Q02252|MMSA_HUMAN Methylmalonate-semialdehyde dehydrogenase [acylating], mitochondrial OS=Homo sapiens OX=9606 GN=ALDH6A1 PE=1 SV=2;sp|Q02252-2|MMSA_HUMAN Isoform 2 of Methylmalonate-semialdehyde dehydrogenase [acylating], mitochondrial OS=Homo sapiens	Q02252	0.973606254
5.733614483	5.430400682	+	4.41E-06	5.355861877	sp|P07910-2|HNRPC_HUMAN Isoform C1 of Heterogeneous nuclear ribonucleoproteins C1/C2 OS=Homo sapiens OX=9606 GN=HNRNPC;sp|P07910-4|HNRPC_HUMAN Isoform 4 of Heterogeneous nuclear ribonucleoproteins C1/C2 OS=Homo sapiens OX=9606 GN=HNRNPC;sp|P07910|HNRPC_HUM	P07910	1.007254444
5.548341897	5.243939318	+	9.96E-04	3.001889812	sp|P30048|PRDX3_HUMAN Thioredoxin-dependent peroxide reductase, mitochondrial OS=Homo sapiens OX=9606 GN=PRDX3 PE=1 SV=3;sp|P30048-2|PRDX3_HUMAN Isoform 2 of Thioredoxin-dependent peroxide reductase, mitochondrial OS=Homo sapiens OX=9606 GN=PRDX3	P30048	1.011203477
5.802836207	5.481787727	+	4.03E-09	8.394426701	sp|P52272|HNRPM_HUMAN Heterogeneous nuclear ribonucleoprotein M OS=Homo sapiens OX=9606 GN=HNRNPM PE=1 SV=3;sp|P52272-2|HNRPM_HUMAN Isoform 2 of Heterogeneous nuclear ribonucleoprotein M OS=Homo sapiens OX=9606 GN=HNRNPM	P52272	1.066499964
5.641214655	5.3093925	+	4.50E-06	5.346406439	sp|P38159|RBMX_HUMAN RNA-binding motif protein, X chromosome OS=Homo sapiens OX=9606 GN=RBMX PE=1 SV=3;sp|P38159-2|RBMX_HUMAN Isoform 2 of RNA-binding motif protein, X chromosome OS=Homo sapiens OX=9606 GN=RBMX;sp|Q96E39|RMXL1_HUMAN RNA binding motif prote	P38159	1.10228934
5.515439138	5.182243409	+	9.49E-06	5.022598807	sp|P07339|CATD_HUMAN Cathepsin D OS=Homo sapiens OX=9606 GN=CTSD PE=1 SV=1	P07339	1.106852253
5.554111552	5.216680455	+	1.39E-07	6.855737226	sp|P61604|CH10_HUMAN 10 kDa heat shock protein, mitochondrial OS=Homo sapiens OX=9606 GN=HSPE1 PE=1 SV=2	P61604	1.120921842
5.735612759	5.378640227	+	1.75E-08	7.755797124	sp|P38646|GRP75_HUMAN Stress-70 protein, mitochondrial OS=Homo sapiens OX=9606 GN=HSPA9 PE=1 SV=2	P38646	1.185837081
5.646868966	5.235269545	+	1.55E-06	5.809926153	sp|P06748|NPM_HUMAN Nucleophosmin OS=Homo sapiens OX=9606 GN=NPM1 PE=1 SV=2;sp|P06748-2|NPM_HUMAN Isoform 2 of Nucleophosmin OS=Homo sapiens OX=9606 GN=NPM1;sp|P06748-3|NPM_HUMAN Isoform 3 of Nucleophosmin OS=Homo sapiens OX=9606 GN=NPM1	P06748	1.367303677
5.908008966	5.492865	+	1.67E-04	3.776052607	sp|P06703|S10A6_HUMAN Protein S100-A6 OS=Homo sapiens OX=9606 GN=S100A6 PE=1 SV=1	P06703	1.379078402
5.501058448	5.074536818	+	1.07E-04	3.970384931	sp|P49327|FAS_HUMAN Fatty acid synthase OS=Homo sapiens OX=9606 GN=FASN PE=1 SV=3	P49327	1.416874186
5.617695345	5.181352955	+	6.19E-10	9.208135387	sp|P49411|EFTU_HUMAN Elongation factor Tu, mitochondrial OS=Homo sapiens OX=9606 GN=TUFM PE=1 SV=2	P49411	1.449498045
6.008036897	5.570976818	+	3.32E-09	8.479147179	sp|P40926|MDHM_HUMAN Malate dehydrogenase, mitochondrial OS=Homo sapiens OX=9606 GN=MDH2 PE=1 SV=3;sp|P40926-2|MDHM_HUMAN Isoform 2 of Malate dehydrogenase, mitochondrial OS=Homo sapiens OX=9606 GN=MDH2	P40926	1.451882153
6.061321207	5.531454773	+	8.02E-14	13.09597999	sp|P10809|CH60_HUMAN 60 kDa heat shock protein, mitochondrial OS=Homo sapiens OX=9606 GN=HSPD1 PE=1 SV=2	P10809	1.760178194
5.417567931	4.809433636	+	5.67E-07	6.246105311	sp|Q9HCC0|MCCB_HUMAN Methylcrotonoyl-CoA carboxylase beta chain, mitochondrial OS=Homo sapiens OX=9606 GN=MCCC2 PE=1 SV=1;sp|Q9HCC0-2|MCCB_HUMAN Isoform 2 of Methylcrotonoyl-CoA carboxylase beta chain, mitochondrial OS=Homo sapiens OX=9606 GN=MCCC2	Q9HCC0	2.020178399
