# Supplementary material for: Alterations in protein expression and site-specific N-glycosylation of prostate cancer tissues
Source: Sci Rep. 2021 Aug 5;11:15886. doi: 10.1038/s41598-021-95417-5 (PMC8342536; doi:10.1038/s41598-021-95417-5)
Supplement: Supplementary file 3 — Supplementary Information 3. [file 41598_2021_95417_MOESM3_ESM.txt]

Protein name	Z-score Normal	Z-score Grade 1	Z-score Grade 2	Z-score Grade 3
RPL7	-1.07688	-0.0800816	-0.18461	1.34158
NCL	-1.19094	0.406106	-0.352155	1.13698
HNRNPK	-1.45572	0.336892	0.293418	0.825407
APRT	-1.46746	0.354828	0.330827	0.781803
CTSD	-1.48835	0.572585	0.320672	0.595091
NPM1	-1.47702	0.374313	0.363843	0.738864
HSP90AB1	-1.27541	-0.299999	0.642169	0.933243
HSPD1	-1.45909	0.167119	0.580679	0.711293
XRCC6	-1.26178	0.0364417	0.0400245	1.18532
XRCC5	-1.42011	0.15977	0.344243	0.916102
EEF2	-1.2092	-0.216425	0.225572	1.20005
SFPQ	-1.18311	-0.134819	0.0616315	1.2563
PHB	-1.38883	0.00904512	0.445793	0.933991
HSPA9	-1.43867	0.124282	0.497577	0.816816
FASN	-1.27877	-0.232301	0.46474	1.04633
HADHB	-1.37631	0.170403	0.184844	1.02106
HSPE1	-1.42912	0.205204	0.323388	0.900523
RPS7	-1.16213	-0.431323	0.485389	1.10807
RPL7A	-1.0397	-0.630033	0.581826	1.08791
RPL24	-1.36862	-0.0088305	0.390295	0.987154
NUMA1	-1.34243	-0.183343	0.75122	0.774554
ATP5B	-1.34217	0.0832754	0.18265	1.07624
HNRNPC	-1.48537	0.300476	0.619089	0.565802
PDIA4	-1.06702	-0.544577	1.17067	0.440926
HSP90B1	-1.18687	-0.295782	1.19117	0.291489
HNRNPA2B1	-1.31403	-0.134349	1.04543	0.402951
RPL13	-1.18597	-0.441813	1.0055	0.622292
TKT	-1.05201	-0.647077	0.974264	0.724825
RPL4	-1.31246	-0.208738	0.956623	0.564576
RBMX;RBMXL1	-1.30751	-0.0810467	1.09416	0.2944
TUFM	-1.4165	0.0896214	0.892778	0.4341
HNRNPM	-1.24441	-0.340607	0.99163	0.593385
RPS4X;RPS4Y2	-1.23487	-0.369321	0.963316	0.640875
SRSF1	-1.15934	-0.423863	1.12551	0.457694
ALDH6A1	-1.37933	0.91051	0.515948	-0.0471295
S100A6	-1.23701	1.20464	0.111381	-0.0790103
MCCC2	-1.45926	0.696533	0.59876	0.163968
MDH2	-1.48098	0.406568	0.716405	0.358005
LMNA	-1.36819	0.501486	0.933838	-0.0671317
IDH1	0.721812	-1.22914	0.901547	-0.394214
COL6A1	0.640362	0.791833	-1.40069	-0.0315007
COL6A2	0.744911	0.834663	-1.29025	-0.289328
COL6A3	0.682424	0.849591	-1.33123	-0.200783
ACTN1	0.661071	0.940793	-1.24529	-0.356572
HSPG2	0.764993	0.783804	-1.3226	-0.226196
DPYSL3	0.796192	0.81551	-1.25431	-0.357393
ANXA6	1.0751	0.625713	-0.794489	-0.906326
LAMC1	1.26433	0.335374	-0.730993	-0.868708
ACPP	1.33077	-0.0795948	-0.156536	-1.09463
SMTN	1.42617	-0.0398438	-0.651304	-0.735022
SELENBP1	1.29475	0.215139	-0.492771	-1.01711
TPM1	1.00989	0.649671	-1.1306	-0.528954
CKB	1.12154	0.435919	-1.1906	-0.366857
NID1	1.1921	0.458083	-0.886347	-0.763837
DES	0.970524	0.693363	-1.14264	-0.521244
VCL	0.991685	0.704116	-1.05151	-0.644295
FLNA	1.08682	0.502724	-1.18386	-0.405684
MYL9	1.11094	0.571609	-0.94991	-0.732636
MYH11	1.08027	0.523618	-1.17115	-0.432734
CNN1	0.96731	0.69414	-1.14874	-0.512705
LAMB2	1.27127	0.299838	-0.95846	-0.612644
MYL6	0.908373	0.710172	-1.23393	-0.384614
ACTA2;ACTG2	0.939249	0.540733	-1.34424	-0.135737
TAGLN	0.999577	0.647907	-1.15838	-0.489106
CALD1	1.13891	0.46406	-1.11991	-0.483054
ANXA2	1.06307	0.348774	-1.31894	-0.0929036
FLNC	1.03729	0.639508	-1.07211	-0.604681
MYLK	1.1171	0.525815	-1.07249	-0.570421
AOC3	0.957204	0.675084	-1.20075	-0.431538
SORBS1	1.04046	0.61567	-1.11704	-0.53909
TNS1	0.9831	0.607782	-1.24191	-0.348976
PDLIM7	0.996899	0.628757	-1.19327	-0.432381
TLN1	1.03872	0.609213	-1.13387	-0.514065
TF	0.974948	0.581542	-1.27822	-0.278268
SYNM	1.26369	0.306024	-0.981619	-0.588096
