# Supplementary material for: Alterations in protein expression and site-specific N-glycosylation of prostate cancer tissues
Source: Sci Rep. 2021 Aug 5;11:15886. doi: 10.1038/s41598-021-95417-5 (PMC8342536; doi:10.1038/s41598-021-95417-5)
Supplement: Supplementary file 4 — Supplementary Information 4. [file 41598_2021_95417_MOESM4_ESM.tsv]

#term ID	term description	observed gene count	background gene count	strength	false discovery rate	matching proteins in your network (IDs)	matching proteins in your network (labels)
GO:0006936	muscle contraction	13	244	1.33	6.53e-11	9606.ENSP00000211998,9606.ENSP00000279022,9606.ENSP00000316029,9606.ENSP00000336775,9606.ENSP00000351022,9606.ENSP00000353452,9606.ENSP00000354826,9606.ENSP00000360293,9606.ENSP00000363071,9606.ENSP00000379616,9606.ENSP00000402373,9606.ENSP00000446955,9606.ENSP00000484398	VCL,MYL9,TLN1,SYNM,TPM1,MYLK,CALD1,SORBS1,DES,MYH11,ACTA2,MYL6,SMTN
GO:0030029	actin filament-based process	14	493	1.05	7.47e-09	9606.ENSP00000252456,9606.ENSP00000316029,9606.ENSP00000343690,9606.ENSP00000348099,9606.ENSP00000351022,9606.ENSP00000358866,9606.ENSP00000360293,9606.ENSP00000363071,9606.ENSP00000366109,9606.ENSP00000377941,9606.ENSP00000379616,9606.ENSP00000425556,9606.ENSP00000427687,9606.ENSP00000446955	CNN1,TLN1,DPYSL3,PDLIM7,TPM1,FLNA,SORBS1,DES,ANXA1,ACTN1,MYH11,PALLD,WDR1,MYL6
GO:0034329	cell junction assembly	9	135	1.43	2.94e-08	9606.ENSP00000171887,9606.ENSP00000211998,9606.ENSP00000258341,9606.ENSP00000316029,9606.ENSP00000327145,9606.ENSP00000358866,9606.ENSP00000360293,9606.ENSP00000377941,9606.ENSP00000427687	TNS1,VCL,LAMC1,TLN1,FLNC,FLNA,SORBS1,ACTN1,WDR1
GO:0016043	cellular component organization	34	5163	0.42	1.30e-07	9606.ENSP00000171887,9606.ENSP00000211998,9606.ENSP00000245907,9606.ENSP00000252456,9606.ENSP00000258341,9606.ENSP00000264187,9606.ENSP00000295550,9606.ENSP00000300527,9606.ENSP00000316029,9606.ENSP00000323036,9606.ENSP00000327145,9606.ENSP00000331544,9606.ENSP00000333994,9606.ENSP00000336775,9606.ENSP00000343690,9606.ENSP00000346032,9606.ENSP00000346550,9606.ENSP00000348099,9606.ENSP00000351022,…	TNS1,VCL,C3,CNN1,LAMC1,NID1,COL6A3,COL6A2,TLN1,ACPP,FLNC,FBLN1,HBB,SYNM,DPYSL3,ANXA2,ANXA6,PDLIM7,TPM1,MYLK,COL6A1,PHGDH,FLNA,SORBS1,DES,HSPG2,ANXA1,ACTN1,MYH11,TF,LAMB2,NDRG1,PALLD,WDR1
GO:0030036	actin cytoskeleton organization	12	418	1.06	1.30e-07	9606.ENSP00000252456,9606.ENSP00000316029,9606.ENSP00000343690,9606.ENSP00000348099,9606.ENSP00000351022,9606.ENSP00000358866,9606.ENSP00000360293,9606.ENSP00000366109,9606.ENSP00000377941,9606.ENSP00000379616,9606.ENSP00000425556,9606.ENSP00000427687	CNN1,TLN1,DPYSL3,PDLIM7,TPM1,FLNA,SORBS1,ANXA1,ACTN1,MYH11,PALLD,WDR1
GO:0030198	extracellular matrix organization	10	296	1.13	6.01e-07	9606.ENSP00000258341,9606.ENSP00000264187,9606.ENSP00000295550,9606.ENSP00000300527,9606.ENSP00000331544,9606.ENSP00000346032,9606.ENSP00000355180,9606.ENSP00000363827,9606.ENSP00000379616,9606.ENSP00000388325	LAMC1,NID1,COL6A3,COL6A2,FBLN1,ANXA2,COL6A1,HSPG2,MYH11,LAMB2
GO:0032501	multicellular organismal process	35	6507	0.33	7.75e-06	9606.ENSP00000211998,9606.ENSP00000245907,9606.ENSP00000264187,9606.ENSP00000264908,9606.ENSP00000279022,9606.ENSP00000292401,9606.ENSP00000295550,9606.ENSP00000299198,9606.ENSP00000316029,9606.ENSP00000331544,9606.ENSP00000333994,9606.ENSP00000336775,9606.ENSP00000343690,9606.ENSP00000346032,9606.ENSP00000348099,9606.ENSP00000351022,9606.ENSP00000353452,9606.ENSP00000354826,9606.ENSP00000355180,…	VCL,C3,NID1,ANXA3,MYL9,AZGP1,COL6A3,CKB,TLN1,FBLN1,HBB,SYNM,DPYSL3,ANXA2,PDLIM7,TPM1,MYLK,CALD1,COL6A1,PHGDH,FLNA,SORBS1,DES,HSPG2,ANXA1,ACTN1,MYH11,LAMB2,ACTA2,NDRG1,PALLD,WDR1,TAGLN,MYL6,SMTN
GO:0007010	cytoskeleton organization	14	953	0.77	7.79e-06	9606.ENSP00000252456,9606.ENSP00000316029,9606.ENSP00000336775,9606.ENSP00000343690,9606.ENSP00000348099,9606.ENSP00000351022,9606.ENSP00000358866,9606.ENSP00000360293,9606.ENSP00000363071,9606.ENSP00000366109,9606.ENSP00000377941,9606.ENSP00000379616,9606.ENSP00000425556,9606.ENSP00000427687	CNN1,TLN1,SYNM,DPYSL3,PDLIM7,TPM1,FLNA,SORBS1,DES,ANXA1,ACTN1,MYH11,PALLD,WDR1
GO:0007044	cell-substrate junction assembly	5	40	1.7	1.05e-05	9606.ENSP00000171887,9606.ENSP00000258341,9606.ENSP00000316029,9606.ENSP00000360293,9606.ENSP00000377941	TNS1,LAMC1,TLN1,SORBS1,ACTN1
GO:0048468	cell development	16	1493	0.63	4.43e-05	9606.ENSP00000211998,9606.ENSP00000258341,9606.ENSP00000327145,9606.ENSP00000343690,9606.ENSP00000346032,9606.ENSP00000348099,9606.ENSP00000351022,9606.ENSP00000358417,9606.ENSP00000358866,9606.ENSP00000377941,9606.ENSP00000379616,9606.ENSP00000388325,9606.ENSP00000402373,9606.ENSP00000404854,9606.ENSP00000425556,9606.ENSP00000427687	VCL,LAMC1,FLNC,DPYSL3,ANXA2,PDLIM7,TPM1,PHGDH,FLNA,ACTN1,MYH11,LAMB2,ACTA2,NDRG1,PALLD,WDR1
GO:0097435	supramolecular fiber organization	9	383	0.97	4.79e-05	9606.ENSP00000343690,9606.ENSP00000346032,9606.ENSP00000351022,9606.ENSP00000358866,9606.ENSP00000360293,9606.ENSP00000363071,9606.ENSP00000377941,9606.ENSP00000379616,9606.ENSP00000427687	DPYSL3,ANXA2,TPM1,FLNA,SORBS1,DES,ACTN1,MYH11,WDR1
GO:0002576	platelet degranulation	6	129	1.27	8.66e-05	9606.ENSP00000211998,9606.ENSP00000316029,9606.ENSP00000358866,9606.ENSP00000377941,9606.ENSP00000385834,9606.ENSP00000427687	VCL,TLN1,FLNA,ACTN1,TF,WDR1
GO:0003008	system process	17	1827	0.57	8.66e-05	9606.ENSP00000211998,9606.ENSP00000279022,9606.ENSP00000292401,9606.ENSP00000316029,9606.ENSP00000333994,9606.ENSP00000336775,9606.ENSP00000351022,9606.ENSP00000353452,9606.ENSP00000354826,9606.ENSP00000360293,9606.ENSP00000363071,9606.ENSP00000379616,9606.ENSP00000388325,9606.ENSP00000402373,9606.ENSP00000427687,9606.ENSP00000446955,9606.ENSP00000484398	VCL,MYL9,AZGP1,TLN1,HBB,SYNM,TPM1,MYLK,CALD1,SORBS1,DES,MYH11,LAMB2,ACTA2,WDR1,MYL6,SMTN
GO:0007155	cell adhesion	12	843	0.75	8.66e-05	9606.ENSP00000211998,9606.ENSP00000258341,9606.ENSP00000264187,9606.ENSP00000292401,9606.ENSP00000295550,9606.ENSP00000300527,9606.ENSP00000312326,9606.ENSP00000355180,9606.ENSP00000360293,9606.ENSP00000377941,9606.ENSP00000379678,9606.ENSP00000388325	VCL,LAMC1,NID1,AZGP1,COL6A3,COL6A2,AOC3,COL6A1,SORBS1,ACTN1,PGM5,LAMB2
GO:0045055	regulated exocytosis	11	691	0.8	8.66e-05	9606.ENSP00000211998,9606.ENSP00000245907,9606.ENSP00000264908,9606.ENSP00000316029,9606.ENSP00000323036,9606.ENSP00000333994,9606.ENSP00000346032,9606.ENSP00000358866,9606.ENSP00000377941,9606.ENSP00000385834,9606.ENSP00000427687	VCL,C3,ANXA3,TLN1,ACPP,HBB,ANXA2,FLNA,ACTN1,TF,WDR1
GO:0022607	cellular component assembly	19	2343	0.51	0.00012	9606.ENSP00000171887,9606.ENSP00000211998,9606.ENSP00000258341,9606.ENSP00000300527,9606.ENSP00000316029,9606.ENSP00000323036,9606.ENSP00000327145,9606.ENSP00000333994,9606.ENSP00000343690,9606.ENSP00000346032,9606.ENSP00000346550,9606.ENSP00000351022,9606.ENSP00000353452,9606.ENSP00000355180,9606.ENSP00000358866,9606.ENSP00000360293,9606.ENSP00000377941,9606.ENSP00000379616,9606.ENSP00000427687	TNS1,VCL,LAMC1,COL6A2,TLN1,ACPP,FLNC,HBB,DPYSL3,ANXA2,ANXA6,TPM1,MYLK,COL6A1,FLNA,SORBS1,ACTN1,MYH11,WDR1
GO:0061061	muscle structure development	9	457	0.9	0.00014	9606.ENSP00000295550,9606.ENSP00000327145,9606.ENSP00000351022,9606.ENSP00000353452,9606.ENSP00000379616,9606.ENSP00000427687,9606.ENSP00000432282,9606.ENSP00000446955,9606.ENSP00000484398	COL6A3,FLNC,TPM1,MYLK,MYH11,WDR1,TAGLN,MYL6,SMTN
GO:0032940	secretion by cell	12	959	0.7	0.00022	9606.ENSP00000211998,9606.ENSP00000245907,9606.ENSP00000264908,9606.ENSP00000316029,9606.ENSP00000323036,9606.ENSP00000333994,9606.ENSP00000346032,9606.ENSP00000358866,9606.ENSP00000366109,9606.ENSP00000377941,9606.ENSP00000385834,9606.ENSP00000427687	VCL,C3,ANXA3,TLN1,ACPP,HBB,ANXA2,FLNA,ANXA1,ACTN1,TF,WDR1
GO:0048856	anatomical structure development	28	5085	0.34	0.00024	9606.ENSP00000211998,9606.ENSP00000258341,9606.ENSP00000264187,9606.ENSP00000264908,9606.ENSP00000295550,9606.ENSP00000299198,9606.ENSP00000327145,9606.ENSP00000331544,9606.ENSP00000343690,9606.ENSP00000346032,9606.ENSP00000348099,9606.ENSP00000351022,9606.ENSP00000353452,9606.ENSP00000355180,9606.ENSP00000358417,9606.ENSP00000358866,9606.ENSP00000363827,9606.ENSP00000366109,9606.ENSP00000377941,…	VCL,LAMC1,NID1,ANXA3,COL6A3,CKB,FLNC,FBLN1,DPYSL3,ANXA2,PDLIM7,TPM1,MYLK,COL6A1,PHGDH,FLNA,HSPG2,ANXA1,ACTN1,MYH11,LAMB2,ACTA2,NDRG1,PALLD,WDR1,TAGLN,MYL6,SMTN
GO:0031032	actomyosin structure organization	5	97	1.31	0.00032	9606.ENSP00000252456,9606.ENSP00000351022,9606.ENSP00000360293,9606.ENSP00000379616,9606.ENSP00000427687	CNN1,TPM1,SORBS1,MYH11,WDR1
GO:0009888	tissue development	15	1626	0.57	0.00036	9606.ENSP00000211998,9606.ENSP00000258341,9606.ENSP00000351022,9606.ENSP00000353452,9606.ENSP00000355180,9606.ENSP00000358417,9606.ENSP00000358866,9606.ENSP00000366109,9606.ENSP00000379616,9606.ENSP00000388325,9606.ENSP00000402373,9606.ENSP00000425556,9606.ENSP00000427687,9606.ENSP00000432282,9606.ENSP00000446955	VCL,LAMC1,TPM1,MYLK,COL6A1,PHGDH,FLNA,ANXA1,MYH11,LAMB2,ACTA2,PALLD,WDR1,TAGLN,MYL6
GO:0051764	actin crosslink formation	3	12	2.0	0.00036	9606.ENSP00000343690,9606.ENSP00000358866,9606.ENSP00000377941	DPYSL3,FLNA,ACTN1
GO:0006939	smooth muscle contraction	4	51	1.5	0.00053	9606.ENSP00000353452,9606.ENSP00000379616,9606.ENSP00000402373,9606.ENSP00000484398	MYLK,MYH11,ACTA2,SMTN
GO:0032989	cellular component morphogenesis	10	720	0.74	0.00053	9606.ENSP00000211998,9606.ENSP00000258341,9606.ENSP00000348099,9606.ENSP00000351022,9606.ENSP00000358866,9606.ENSP00000377941,9606.ENSP00000379616,9606.ENSP00000388325,9606.ENSP00000425556,9606.ENSP00000427687	VCL,LAMC1,PDLIM7,TPM1,FLNA,ACTN1,MYH11,LAMB2,PALLD,WDR1
GO:0048513	animal organ development	20	2926	0.44	0.00053	9606.ENSP00000264187,9606.ENSP00000264908,9606.ENSP00000295550,9606.ENSP00000299198,9606.ENSP00000346032,9606.ENSP00000351022,9606.ENSP00000353452,9606.ENSP00000358417,9606.ENSP00000358866,9606.ENSP00000363827,9606.ENSP00000366109,9606.ENSP00000377941,9606.ENSP00000379616,9606.ENSP00000388325,9606.ENSP00000402373,9606.ENSP00000425556,9606.ENSP00000427687,9606.ENSP00000432282,9606.ENSP00000446955,…	NID1,ANXA3,COL6A3,CKB,ANXA2,TPM1,MYLK,PHGDH,FLNA,HSPG2,ANXA1,ACTN1,MYH11,LAMB2,ACTA2,PALLD,WDR1,TAGLN,MYL6,SMTN
GO:0007015	actin filament organization	6	200	1.08	0.00054	9606.ENSP00000343690,9606.ENSP00000351022,9606.ENSP00000358866,9606.ENSP00000360293,9606.ENSP00000377941,9606.ENSP00000427687	DPYSL3,TPM1,FLNA,SORBS1,ACTN1,WDR1
GO:0007275	multicellular organism development	26	4726	0.34	0.00056	9606.ENSP00000211998,9606.ENSP00000264187,9606.ENSP00000264908,9606.ENSP00000295550,9606.ENSP00000299198,9606.ENSP00000331544,9606.ENSP00000343690,9606.ENSP00000346032,9606.ENSP00000348099,9606.ENSP00000351022,9606.ENSP00000353452,9606.ENSP00000355180,9606.ENSP00000358417,9606.ENSP00000358866,9606.ENSP00000363827,9606.ENSP00000366109,9606.ENSP00000377941,9606.ENSP00000379616,9606.ENSP00000388325,…	VCL,NID1,ANXA3,COL6A3,CKB,FBLN1,DPYSL3,ANXA2,PDLIM7,TPM1,MYLK,COL6A1,PHGDH,FLNA,HSPG2,ANXA1,ACTN1,MYH11,LAMB2,ACTA2,NDRG1,PALLD,WDR1,TAGLN,MYL6,SMTN
GO:0048731	system development	24	4144	0.36	0.00063	9606.ENSP00000211998,9606.ENSP00000264187,9606.ENSP00000264908,9606.ENSP00000295550,9606.ENSP00000299198,9606.ENSP00000343690,9606.ENSP00000346032,9606.ENSP00000348099,9606.ENSP00000351022,9606.ENSP00000353452,9606.ENSP00000358417,9606.ENSP00000358866,9606.ENSP00000363827,9606.ENSP00000366109,9606.ENSP00000377941,9606.ENSP00000379616,9606.ENSP00000388325,9606.ENSP00000402373,9606.ENSP00000404854,…	VCL,NID1,ANXA3,COL6A3,CKB,DPYSL3,ANXA2,PDLIM7,TPM1,MYLK,PHGDH,FLNA,HSPG2,ANXA1,ACTN1,MYH11,LAMB2,ACTA2,NDRG1,PALLD,WDR1,TAGLN,MYL6,SMTN
GO:0000904	cell morphogenesis involved in differentiation	8	498	0.81	0.0013	9606.ENSP00000211998,9606.ENSP00000258341,9606.ENSP00000348099,9606.ENSP00000358866,9606.ENSP00000377941,9606.ENSP00000388325,9606.ENSP00000425556,9606.ENSP00000427687	VCL,LAMC1,PDLIM7,FLNA,ACTN1,LAMB2,PALLD,WDR1
GO:0006937	regulation of muscle contraction	5	156	1.11	0.0020	9606.ENSP00000252456,9606.ENSP00000279022,9606.ENSP00000346550,9606.ENSP00000351022,9606.ENSP00000358866	CNN1,MYL9,ANXA6,TPM1,FLNA
GO:0016192	vesicle-mediated transport	14	1699	0.52	0.0020	9606.ENSP00000211998,9606.ENSP00000245907,9606.ENSP00000264908,9606.ENSP00000316029,9606.ENSP00000323036,9606.ENSP00000333994,9606.ENSP00000346032,9606.ENSP00000348099,9606.ENSP00000358866,9606.ENSP00000363827,9606.ENSP00000366109,9606.ENSP00000377941,9606.ENSP00000385834,9606.ENSP00000427687	VCL,C3,ANXA3,TLN1,ACPP,HBB,ANXA2,PDLIM7,FLNA,HSPG2,ANXA1,ACTN1,TF,WDR1
GO:0031589	cell-substrate adhesion	5	162	1.09	0.0022	9606.ENSP00000211998,9606.ENSP00000258341,9606.ENSP00000264187,9606.ENSP00000360293,9606.ENSP00000377941	VCL,LAMC1,NID1,SORBS1,ACTN1
GO:0051270	regulation of cellular component movement	10	886	0.65	0.0022	9606.ENSP00000211998,9606.ENSP00000264908,9606.ENSP00000331544,9606.ENSP00000343690,9606.ENSP00000349541,9606.ENSP00000351022,9606.ENSP00000353452,9606.ENSP00000358866,9606.ENSP00000366109,9606.ENSP00000377941	VCL,ANXA3,FBLN1,DPYSL3,PTRF,TPM1,MYLK,FLNA,ANXA1,ACTN1
GO:0009653	anatomical structure morphogenesis	15	1992	0.48	0.0025	9606.ENSP00000211998,9606.ENSP00000258341,9606.ENSP00000346032,9606.ENSP00000348099,9606.ENSP00000351022,9606.ENSP00000353452,9606.ENSP00000355180,9606.ENSP00000358866,9606.ENSP00000363827,9606.ENSP00000377941,9606.ENSP00000379616,9606.ENSP00000388325,9606.ENSP00000402373,9606.ENSP00000425556,9606.ENSP00000427687	VCL,LAMC1,ANXA2,PDLIM7,TPM1,MYLK,COL6A1,FLNA,HSPG2,ACTN1,MYH11,LAMB2,ACTA2,PALLD,WDR1
GO:0045216	cell-cell junction organization	5	168	1.07	0.0025	9606.ENSP00000211998,9606.ENSP00000316029,9606.ENSP00000360293,9606.ENSP00000377941,9606.ENSP00000427687	VCL,TLN1,SORBS1,ACTN1,WDR1
GO:0007517	muscle organ development	6	287	0.92	0.0029	9606.ENSP00000295550,9606.ENSP00000351022,9606.ENSP00000353452,9606.ENSP00000432282,9606.ENSP00000446955,9606.ENSP00000484398	COL6A3,TPM1,MYLK,TAGLN,MYL6,SMTN
GO:0006928	movement of cell or subcellular component	12	1355	0.55	0.0033	9606.ENSP00000171887,9606.ENSP00000258341,9606.ENSP00000348099,9606.ENSP00000351022,9606.ENSP00000358866,9606.ENSP00000363071,9606.ENSP00000366109,9606.ENSP00000379616,9606.ENSP00000388325,9606.ENSP00000425556,9606.ENSP00000427687,9606.ENSP00000446955	TNS1,LAMC1,PDLIM7,TPM1,FLNA,DES,ANXA1,MYH11,LAMB2,PALLD,WDR1,MYL6
GO:0034333	adherens junction assembly	3	33	1.56	0.0033	9606.ENSP00000211998,9606.ENSP00000360293,9606.ENSP00000377941	VCL,SORBS1,ACTN1
GO:0030154	cell differentiation	20	3457	0.36	0.0041	9606.ENSP00000211998,9606.ENSP00000258341,9606.ENSP00000327145,9606.ENSP00000343690,9606.ENSP00000346032,9606.ENSP00000348099,9606.ENSP00000351022,9606.ENSP00000355180,9606.ENSP00000358417,9606.ENSP00000358866,9606.ENSP00000363827,9606.ENSP00000366109,9606.ENSP00000377941,9606.ENSP00000379616,9606.ENSP00000388325,9606.ENSP00000402373,9606.ENSP00000404854,9606.ENSP00000425556,9606.ENSP00000427687,…	VCL,LAMC1,FLNC,DPYSL3,ANXA2,PDLIM7,TPM1,COL6A1,PHGDH,FLNA,HSPG2,ANXA1,ACTN1,MYH11,LAMB2,ACTA2,NDRG1,PALLD,WDR1,TAGLN
GO:0030049	muscle filament sliding	3	38	1.5	0.0046	9606.ENSP00000351022,9606.ENSP00000363071,9606.ENSP00000446955	TPM1,DES,MYL6
GO:2000145	regulation of cell motility	9	807	0.65	0.0048	9606.ENSP00000211998,9606.ENSP00000264908,9606.ENSP00000331544,9606.ENSP00000343690,9606.ENSP00000349541,9606.ENSP00000351022,9606.ENSP00000353452,9606.ENSP00000358866,9606.ENSP00000366109	VCL,ANXA3,FBLN1,DPYSL3,PTRF,TPM1,MYLK,FLNA,ANXA1
GO:0002446	neutrophil mediated immunity	7	498	0.75	0.0069	9606.ENSP00000211998,9606.ENSP00000245907,9606.ENSP00000264908,9606.ENSP00000323036,9606.ENSP00000333994,9606.ENSP00000346032,9606.ENSP00000427687	VCL,C3,ANXA3,ACPP,HBB,ANXA2,WDR1
GO:0007160	cell-matrix adhesion	4	119	1.13	0.0070	9606.ENSP00000211998,9606.ENSP00000264187,9606.ENSP00000360293,9606.ENSP00000377941	VCL,NID1,SORBS1,ACTN1
GO:0031340	positive regulation of vesicle fusion	2	8	2.0	0.0072	9606.ENSP00000346032,9606.ENSP00000366109	ANXA2,ANXA1
GO:0055002	striated muscle cell development	4	121	1.12	0.0072	9606.ENSP00000327145,9606.ENSP00000351022,9606.ENSP00000379616,9606.ENSP00000427687	FLNC,TPM1,MYH11,WDR1
GO:0051017	actin filament bundle assembly	3	48	1.4	0.0073	9606.ENSP00000343690,9606.ENSP00000360293,9606.ENSP00000377941	DPYSL3,SORBS1,ACTN1
GO:0051239	regulation of multicellular organismal process	17	2788	0.39	0.0073	9606.ENSP00000245907,9606.ENSP00000252456,9606.ENSP00000264908,9606.ENSP00000279022,9606.ENSP00000314151,9606.ENSP00000323036,9606.ENSP00000331544,9606.ENSP00000343690,9606.ENSP00000346032,9606.ENSP00000346550,9606.ENSP00000348099,9606.ENSP00000351022,9606.ENSP00000358866,9606.ENSP00000363071,9606.ENSP00000363827,9606.ENSP00000366109,9606.ENSP00000427687	C3,CNN1,ANXA3,MYL9,KLK3,ACPP,FBLN1,DPYSL3,ANXA2,ANXA6,PDLIM7,TPM1,FLNA,DES,HSPG2,ANXA1,WDR1
GO:0051259	protein complex oligomerization	7	512	0.74	0.0073	9606.ENSP00000300527,9606.ENSP00000323036,9606.ENSP00000333994,9606.ENSP00000343690,9606.ENSP00000346032,9606.ENSP00000346550,9606.ENSP00000355180	COL6A2,ACPP,HBB,DPYSL3,ANXA2,ANXA6,COL6A1
GO:0044057	regulation of system process	7	516	0.73	0.0074	9606.ENSP00000252456,9606.ENSP00000279022,9606.ENSP00000323036,9606.ENSP00000346550,9606.ENSP00000351022,9606.ENSP00000358866,9606.ENSP00000363071	CNN1,MYL9,ACPP,ANXA6,TPM1,FLNA,DES
GO:0051291	protein heterooligomerization	4	126	1.1	0.0075	9606.ENSP00000300527,9606.ENSP00000333994,9606.ENSP00000346032,9606.ENSP00000355180	COL6A2,HBB,ANXA2,COL6A1
GO:0032835	glomerulus development	3	52	1.36	0.0080	9606.ENSP00000264187,9606.ENSP00000388325,9606.ENSP00000402373	NID1,LAMB2,ACTA2
GO:0032836	glomerular basement membrane development	2	10	1.9	0.0089	9606.ENSP00000264187,9606.ENSP00000388325	NID1,LAMB2
GO:0009611	response to wounding	7	547	0.71	0.0093	9606.ENSP00000331544,9606.ENSP00000333994,9606.ENSP00000343690,9606.ENSP00000351022,9606.ENSP00000358866,9606.ENSP00000366109,9606.ENSP00000388325	FBLN1,HBB,DPYSL3,TPM1,FLNA,ANXA1,LAMB2
GO:0030239	myofibril assembly	3	59	1.31	0.0108	9606.ENSP00000351022,9606.ENSP00000379616,9606.ENSP00000427687	TPM1,MYH11,WDR1
GO:0030334	regulation of cell migration	8	753	0.63	0.0116	9606.ENSP00000211998,9606.ENSP00000264908,9606.ENSP00000331544,9606.ENSP00000343690,9606.ENSP00000351022,9606.ENSP00000353452,9606.ENSP00000358866,9606.ENSP00000366109	VCL,ANXA3,FBLN1,DPYSL3,TPM1,MYLK,FLNA,ANXA1
GO:0002274	myeloid leukocyte activation	7	574	0.69	0.0118	9606.ENSP00000211998,9606.ENSP00000245907,9606.ENSP00000264908,9606.ENSP00000323036,9606.ENSP00000333994,9606.ENSP00000346032,9606.ENSP00000404854	VCL,C3,ANXA3,ACPP,HBB,ANXA2,NDRG1
GO:0022603	regulation of anatomical structure morphogenesis	9	961	0.57	0.0121	9606.ENSP00000245907,9606.ENSP00000264908,9606.ENSP00000314151,9606.ENSP00000331544,9606.ENSP00000351022,9606.ENSP00000358866,9606.ENSP00000363827,9606.ENSP00000366109,9606.ENSP00000427687	C3,ANXA3,KLK3,FBLN1,TPM1,FLNA,HSPG2,ANXA1,WDR1
GO:0051271	negative regulation of cellular component movement	5	270	0.87	0.0123	9606.ENSP00000211998,9606.ENSP00000331544,9606.ENSP00000343690,9606.ENSP00000351022,9606.ENSP00000377941	VCL,FBLN1,DPYSL3,TPM1,ACTN1
GO:0045765	regulation of angiogenesis	5	277	0.86	0.0136	9606.ENSP00000245907,9606.ENSP00000264908,9606.ENSP00000314151,9606.ENSP00000363827,9606.ENSP00000366109	C3,ANXA3,KLK3,HSPG2,ANXA1
GO:0070208	protein heterotrimerization	2	14	1.76	0.0142	9606.ENSP00000300527,9606.ENSP00000355180	COL6A2,COL6A1
GO:0001775	cell activation	9	1024	0.55	0.0180	9606.ENSP00000211998,9606.ENSP00000245907,9606.ENSP00000264908,9606.ENSP00000323036,9606.ENSP00000333994,9606.ENSP00000346032,9606.ENSP00000358866,9606.ENSP00000366109,9606.ENSP00000404854	VCL,C3,ANXA3,ACPP,HBB,ANXA2,FLNA,ANXA1,NDRG1
GO:0032879	regulation of localization	15	2524	0.38	0.0184	9606.ENSP00000211998,9606.ENSP00000245907,9606.ENSP00000264908,9606.ENSP00000331544,9606.ENSP00000343690,9606.ENSP00000346032,9606.ENSP00000349541,9606.ENSP00000351022,9606.ENSP00000353452,9606.ENSP00000358866,9606.ENSP00000360293,9606.ENSP00000366109,9606.ENSP00000377941,9606.ENSP00000385834,9606.ENSP00000427687	VCL,C3,ANXA3,FBLN1,DPYSL3,ANXA2,PTRF,TPM1,MYLK,FLNA,SORBS1,ANXA1,ACTN1,TF,WDR1
GO:0007043	cell-cell junction assembly	3	76	1.2	0.0189	9606.ENSP00000211998,9606.ENSP00000316029,9606.ENSP00000427687	VCL,TLN1,WDR1
GO:0002064	epithelial cell development	4	179	0.95	0.0204	9606.ENSP00000358866,9606.ENSP00000388325,9606.ENSP00000402373,9606.ENSP00000425556	FLNA,LAMB2,ACTA2,PALLD
GO:0060429	epithelium development	9	1055	0.53	0.0204	9606.ENSP00000211998,9606.ENSP00000358417,9606.ENSP00000358866,9606.ENSP00000366109,9606.ENSP00000388325,9606.ENSP00000402373,9606.ENSP00000425556,9606.ENSP00000427687,9606.ENSP00000432282	VCL,PHGDH,FLNA,ANXA1,LAMB2,ACTA2,PALLD,WDR1,TAGLN
GO:1904706	negative regulation of vascular smooth muscle cell proliferation	2	18	1.65	0.0204	9606.ENSP00000252456,9606.ENSP00000351022	CNN1,TPM1
GO:2000147	positive regulation of cell motility	6	469	0.71	0.0204	9606.ENSP00000264908,9606.ENSP00000331544,9606.ENSP00000349541,9606.ENSP00000353452,9606.ENSP00000358866,9606.ENSP00000366109	ANXA3,FBLN1,PTRF,MYLK,FLNA,ANXA1
GO:0030220	platelet formation	2	19	1.62	0.0214	9606.ENSP00000377941,9606.ENSP00000427687	ACTN1,WDR1
GO:0043312	neutrophil degranulation	6	485	0.69	0.0225	9606.ENSP00000211998,9606.ENSP00000245907,9606.ENSP00000264908,9606.ENSP00000323036,9606.ENSP00000333994,9606.ENSP00000346032	VCL,C3,ANXA3,ACPP,HBB,ANXA2
GO:0034394	protein localization to cell surface	2	21	1.58	0.0241	9606.ENSP00000211998,9606.ENSP00000358866	VCL,FLNA
GO:0042063	gliogenesis	4	196	0.91	0.0245	9606.ENSP00000358417,9606.ENSP00000366109,9606.ENSP00000388325,9606.ENSP00000404854	PHGDH,ANXA1,LAMB2,NDRG1
GO:0045321	leukocyte activation	8	894	0.55	0.0250	9606.ENSP00000211998,9606.ENSP00000245907,9606.ENSP00000264908,9606.ENSP00000323036,9606.ENSP00000333994,9606.ENSP00000346032,9606.ENSP00000366109,9606.ENSP00000404854	VCL,C3,ANXA3,ACPP,HBB,ANXA2,ANXA1,NDRG1
GO:0021782	glial cell development	3	91	1.12	0.0253	9606.ENSP00000358417,9606.ENSP00000388325,9606.ENSP00000404854	PHGDH,LAMB2,NDRG1
GO:0006897	endocytosis	6	510	0.67	0.0256	9606.ENSP00000245907,9606.ENSP00000264908,9606.ENSP00000333994,9606.ENSP00000348099,9606.ENSP00000363827,9606.ENSP00000366109	C3,ANXA3,HBB,PDLIM7,HSPG2,ANXA1
GO:0048041	focal adhesion assembly	2	24	1.52	0.0276	9606.ENSP00000360293,9606.ENSP00000377941	SORBS1,ACTN1
GO:0048729	tissue morphogenesis	6	522	0.66	0.0276	9606.ENSP00000211998,9606.ENSP00000351022,9606.ENSP00000353452,9606.ENSP00000358866,9606.ENSP00000402373,9606.ENSP00000427687	VCL,TPM1,MYLK,FLNA,ACTA2,WDR1
GO:0099623	regulation of cardiac muscle cell membrane repolarization	2	24	1.52	0.0276	9606.ENSP00000358866,9606.ENSP00000427687	FLNA,WDR1
GO:0014044	Schwann cell development	2	27	1.47	0.0333	9606.ENSP00000388325,9606.ENSP00000404854	LAMB2,NDRG1
GO:0045785	positive regulation of cell adhesion	5	375	0.73	0.0347	9606.ENSP00000264187,9606.ENSP00000331544,9606.ENSP00000351022,9606.ENSP00000358866,9606.ENSP00000366109	NID1,FBLN1,TPM1,FLNA,ANXA1
GO:0010811	positive regulation of cell-substrate adhesion	3	109	1.04	0.0375	9606.ENSP00000264187,9606.ENSP00000331544,9606.ENSP00000358866	NID1,FBLN1,FLNA
GO:0035850	epithelial cell differentiation involved in kidney development	2	32	1.4	0.0437	9606.ENSP00000388325,9606.ENSP00000402373	LAMB2,ACTA2
GO:0045745	positive regulation of G protein-coupled receptor signaling pathway	2	32	1.4	0.0437	9606.ENSP00000245907,9606.ENSP00000323036	C3,ACPP
GO:0030865	cortical cytoskeleton organization	2	35	1.36	0.0493	9606.ENSP00000316029,9606.ENSP00000427687	TLN1,WDR1
GO:0043933	protein-containing complex subunit organization	11	1770	0.39	0.0493	9606.ENSP00000258341,9606.ENSP00000300527,9606.ENSP00000316029,9606.ENSP00000323036,9606.ENSP00000333994,9606.ENSP00000343690,9606.ENSP00000346032,9606.ENSP00000346550,9606.ENSP00000355180,9606.ENSP00000379616,9606.ENSP00000427687	LAMC1,COL6A2,TLN1,ACPP,HBB,DPYSL3,ANXA2,ANXA6,COL6A1,MYH11,WDR1
GO:0048675	axon extension	2	35	1.36	0.0493	9606.ENSP00000211998,9606.ENSP00000388325	VCL,LAMB2
GO:0061041	regulation of wound healing	3	124	0.99	0.0493	9606.ENSP00000346032,9606.ENSP00000353452,9606.ENSP00000366109	ANXA2,MYLK,ANXA1
GO:0065003	protein-containing complex assembly	10	1514	0.42	0.0493	9606.ENSP00000258341,9606.ENSP00000300527,9606.ENSP00000316029,9606.ENSP00000323036,9606.ENSP00000333994,9606.ENSP00000343690,9606.ENSP00000346032,9606.ENSP00000346550,9606.ENSP00000355180,9606.ENSP00000379616	LAMC1,COL6A2,TLN1,ACPP,HBB,DPYSL3,ANXA2,ANXA6,COL6A1,MYH11
GO:2000146	negative regulation of cell motility	4	253	0.8	0.0493	9606.ENSP00000211998,9606.ENSP00000331544,9606.ENSP00000343690,9606.ENSP00000351022	VCL,FBLN1,DPYSL3,TPM1
