# Supplementary material for: Alterations in protein expression and site-specific N-glycosylation of prostate cancer tissues
Source: Sci Rep. 2021 Aug 5;11:15886. doi: 10.1038/s41598-021-95417-5 (PMC8342536; doi:10.1038/s41598-021-95417-5)
Supplement: Supplementary file 5 — Supplementary Information 5. [file 41598_2021_95417_MOESM5_ESM.tsv]

#term ID	term description	observed gene count	background gene count	strength	false discovery rate	matching proteins in your network (IDs)	matching proteins in your network (labels)
hsa04510	Focal adhesion	12	197	1.39	6.62e-12	9606.ENSP00000211998,9606.ENSP00000258341,9606.ENSP00000279022,9606.ENSP00000295550,9606.ENSP00000300527,9606.ENSP00000316029,9606.ENSP00000327145,9606.ENSP00000353452,9606.ENSP00000355180,9606.ENSP00000358866,9606.ENSP00000377941,9606.ENSP00000388325	VCL,LAMC1,MYL9,COL6A3,COL6A2,TLN1,FLNC,MYLK,COL6A1,FLNA,ACTN1,LAMB2
hsa04512	ECM-receptor interaction	6	81	1.47	2.49e-06	9606.ENSP00000258341,9606.ENSP00000295550,9606.ENSP00000300527,9606.ENSP00000355180,9606.ENSP00000363827,9606.ENSP00000388325	LAMC1,COL6A3,COL6A2,COL6A1,HSPG2,LAMB2
hsa04270	Vascular smooth muscle contraction	6	119	1.3	1.44e-05	9606.ENSP00000279022,9606.ENSP00000353452,9606.ENSP00000354826,9606.ENSP00000379616,9606.ENSP00000402373,9606.ENSP00000446955	MYL9,MYLK,CALD1,MYH11,ACTA2,MYL6
hsa05146	Amoebiasis	4	94	1.23	0.0017	9606.ENSP00000211998,9606.ENSP00000258341,9606.ENSP00000377941,9606.ENSP00000388325	VCL,LAMC1,ACTN1,LAMB2
hsa04520	Adherens junction	3	71	1.23	0.0109	9606.ENSP00000211998,9606.ENSP00000360293,9606.ENSP00000377941	VCL,SORBS1,ACTN1
hsa04530	Tight junction	4	167	0.98	0.0109	9606.ENSP00000279022,9606.ENSP00000377941,9606.ENSP00000379616,9606.ENSP00000446955	MYL9,ACTN1,MYH11,MYL6
hsa05165	Human papillomavirus infection	5	317	0.8	0.0113	9606.ENSP00000258341,9606.ENSP00000295550,9606.ENSP00000300527,9606.ENSP00000355180,9606.ENSP00000388325	LAMC1,COL6A3,COL6A2,COL6A1,LAMB2
hsa04151	PI3K-Akt signaling pathway	5	348	0.76	0.0132	9606.ENSP00000258341,9606.ENSP00000295550,9606.ENSP00000300527,9606.ENSP00000355180,9606.ENSP00000388325	LAMC1,COL6A3,COL6A2,COL6A1,LAMB2
hsa04810	Regulation of actin cytoskeleton	4	205	0.89	0.0132	9606.ENSP00000211998,9606.ENSP00000279022,9606.ENSP00000353452,9606.ENSP00000377941	VCL,MYL9,MYLK,ACTN1
hsa04974	Protein digestion and absorption	3	90	1.12	0.0132	9606.ENSP00000295550,9606.ENSP00000300527,9606.ENSP00000355180	COL6A3,COL6A2,COL6A1
hsa04670	Leukocyte transendothelial migration	3	112	1.03	0.0176	9606.ENSP00000211998,9606.ENSP00000279022,9606.ENSP00000377941	VCL,MYL9,ACTN1
hsa00260	Glycine, serine and threonine metabolism	2	39	1.31	0.0255	9606.ENSP00000312326,9606.ENSP00000358417	AOC3,PHGDH
hsa04921	Oxytocin signaling pathway	3	149	0.91	0.0324	9606.ENSP00000279022,9606.ENSP00000353452,9606.ENSP00000446955	MYL9,MYLK,MYL6
