# Supplementary material for: Alterations in protein expression and site-specific N-glycosylation of prostate cancer tissues
Source: Sci Rep. 2021 Aug 5;11:15886. doi: 10.1038/s41598-021-95417-5 (PMC8342536; doi:10.1038/s41598-021-95417-5)
Supplement: Supplementary file 6 — Supplementary Information 6. [file 41598_2021_95417_MOESM6_ESM.tsv]

#term ID	term description	observed gene count	background gene count	strength	false discovery rate	matching proteins in your network (IDs)	matching proteins in your network (labels)
GO:0016071	mRNA metabolic process	23	667	0.97	4.28e-13	9606.ENSP00000258962,9606.ENSP00000283179,9606.ENSP00000305556,9606.ENSP00000307889,9606.ENSP00000311430,9606.ENSP00000313007,9606.ENSP00000325376,9606.ENSP00000339095,9606.ENSP00000339795,9606.ENSP00000341826,9606.ENSP00000346694,9606.ENSP00000349748,9606.ENSP00000356520,9606.ENSP00000359645,9606.ENSP00000361076,9606.ENSP00000362744,9606.ENSP00000365439,9606.ENSP00000377640,9606.ENSP00000380033,…	SRSF1,HNRNPU,PCBP1,RPL13,RPL4,PABPC1,HNRNPM,RPS7,RPL7,HNRNPA1,HNRNPA2B1,SFPQ,DHX9,RBMX,RPL7A,RPS4X,HNRNPK,RPL24,DDX17,KHSRP,ELAVL1,RPL18,HNRNPC
GO:0000375	RNA splicing, via transesterification reactions	15	287	1.15	2.64e-10	9606.ENSP00000258962,9606.ENSP00000283179,9606.ENSP00000305556,9606.ENSP00000313007,9606.ENSP00000325376,9606.ENSP00000341826,9606.ENSP00000346694,9606.ENSP00000349748,9606.ENSP00000356520,9606.ENSP00000359645,9606.ENSP00000365439,9606.ENSP00000380033,9606.ENSP00000381216,9606.ENSP00000385269,9606.ENSP00000451291	SRSF1,HNRNPU,PCBP1,PABPC1,HNRNPM,HNRNPA1,HNRNPA2B1,SFPQ,DHX9,RBMX,HNRNPK,DDX17,KHSRP,ELAVL1,HNRNPC
GO:0000398	mRNA splicing, via spliceosome	14	284	1.13	2.56e-09	9606.ENSP00000258962,9606.ENSP00000283179,9606.ENSP00000305556,9606.ENSP00000313007,9606.ENSP00000325376,9606.ENSP00000341826,9606.ENSP00000346694,9606.ENSP00000349748,9606.ENSP00000356520,9606.ENSP00000359645,9606.ENSP00000365439,9606.ENSP00000380033,9606.ENSP00000385269,9606.ENSP00000451291	SRSF1,HNRNPU,PCBP1,PABPC1,HNRNPM,HNRNPA1,HNRNPA2B1,SFPQ,DHX9,RBMX,HNRNPK,DDX17,ELAVL1,HNRNPC
GO:1903311	regulation of mRNA metabolic process	12	238	1.14	4.04e-08	9606.ENSP00000283179,9606.ENSP00000296930,9606.ENSP00000313007,9606.ENSP00000341826,9606.ENSP00000346694,9606.ENSP00000356520,9606.ENSP00000359645,9606.ENSP00000365439,9606.ENSP00000380033,9606.ENSP00000381216,9606.ENSP00000385269,9606.ENSP00000451291	HNRNPU,NPM1,PABPC1,HNRNPA1,HNRNPA2B1,DHX9,RBMX,HNRNPK,DDX17,KHSRP,ELAVL1,HNRNPC
GO:0006397	mRNA processing	15	456	0.95	4.22e-08	9606.ENSP00000258962,9606.ENSP00000283179,9606.ENSP00000305556,9606.ENSP00000313007,9606.ENSP00000325376,9606.ENSP00000341826,9606.ENSP00000346694,9606.ENSP00000349748,9606.ENSP00000356520,9606.ENSP00000359645,9606.ENSP00000365439,9606.ENSP00000380033,9606.ENSP00000381216,9606.ENSP00000385269,9606.ENSP00000451291	SRSF1,HNRNPU,PCBP1,PABPC1,HNRNPM,HNRNPA1,HNRNPA2B1,SFPQ,DHX9,RBMX,HNRNPK,DDX17,KHSRP,ELAVL1,HNRNPC
GO:0051641	cellular localization	29	2180	0.56	6.27e-08	9606.ENSP00000216181,9606.ENSP00000225964,9606.ENSP00000258962,9606.ENSP00000262030,9606.ENSP00000264335,9606.ENSP00000283179,9606.ENSP00000296930,9606.ENSP00000297185,9606.ENSP00000299767,9606.ENSP00000307889,9606.ENSP00000311430,9606.ENSP00000324173,9606.ENSP00000339001,9606.ENSP00000339095,9606.ENSP00000339795,9606.ENSP00000341826,9606.ENSP00000346694,9606.ENSP00000349259,9606.ENSP00000356520,…	MYH9,COL1A1,SRSF1,ATP5B,YWHAE,HNRNPU,NPM1,HSPA9,HSP90B1,RPL13,RPL4,HSPA5,TUBB,RPS7,RPL7,HNRNPA1,HNRNPA2B1,SPTBN1,DHX9,LMNA,RPL7A,RPS4X,HSPD1,XRCC5,NUMA1,RPL24,ATP5A1,PHB2,RPL18
GO:0034613	cellular protein localization	23	1367	0.66	9.80e-08	9606.ENSP00000225964,9606.ENSP00000258962,9606.ENSP00000264335,9606.ENSP00000283179,9606.ENSP00000296930,9606.ENSP00000297185,9606.ENSP00000299767,9606.ENSP00000307889,9606.ENSP00000311430,9606.ENSP00000324173,9606.ENSP00000339095,9606.ENSP00000339795,9606.ENSP00000346694,9606.ENSP00000349259,9606.ENSP00000356520,9606.ENSP00000357283,9606.ENSP00000361076,9606.ENSP00000362744,9606.ENSP00000373620,…	COL1A1,SRSF1,YWHAE,HNRNPU,NPM1,HSPA9,HSP90B1,RPL13,RPL4,HSPA5,RPS7,RPL7,HNRNPA2B1,SPTBN1,DHX9,LMNA,RPL7A,RPS4X,HSPD1,XRCC5,RPL24,PHB2,RPL18
GO:0051234	establishment of localization	40	4248	0.41	9.80e-08	9606.ENSP00000216181,9606.ENSP00000225964,9606.ENSP00000236671,9606.ENSP00000258962,9606.ENSP00000262030,9606.ENSP00000264335,9606.ENSP00000268182,9606.ENSP00000286091,9606.ENSP00000296930,9606.ENSP00000297185,9606.ENSP00000299767,9606.ENSP00000307889,9606.ENSP00000307940,9606.ENSP00000311430,9606.ENSP00000324173,9606.ENSP00000339001,9606.ENSP00000339095,9606.ENSP00000339795,9606.ENSP00000341826,…	MYH9,COL1A1,CTSD,SRSF1,ATP5B,YWHAE,IQGAP1,PDIA4,NPM1,HSPA9,HSP90B1,RPL13,EEF2,RPL4,HSPA5,TUBB,RPS7,RPL7,HNRNPA1,HNRNPA2B1,SPTBN1,XRCC6,TGM2,DHX9,TAGLN2,LMNA,S100A6,HSP90AB1,RPL7A,RPS4X,APRT,HSPD1,XRCC5,NUMA1,RPL24,KHSRP,ATP5A1,PHB2,RPL18,PHB
GO:1903312	negative regulation of mRNA metabolic process	8	74	1.47	1.17e-07	9606.ENSP00000283179,9606.ENSP00000313007,9606.ENSP00000346694,9606.ENSP00000356520,9606.ENSP00000359645,9606.ENSP00000365439,9606.ENSP00000385269,9606.ENSP00000451291	HNRNPU,PABPC1,HNRNPA2B1,DHX9,RBMX,HNRNPK,ELAVL1,HNRNPC
GO:0000184	nuclear-transcribed mRNA catabolic process, nonsense-mediated decay	9	118	1.32	1.49e-07	9606.ENSP00000307889,9606.ENSP00000311430,9606.ENSP00000313007,9606.ENSP00000339095,9606.ENSP00000339795,9606.ENSP00000361076,9606.ENSP00000362744,9606.ENSP00000377640,9606.ENSP00000447001	RPL13,RPL4,PABPC1,RPS7,RPL7,RPL7A,RPS4X,RPL24,RPL18
GO:0006396	RNA processing	18	825	0.77	1.49e-07	9606.ENSP00000258962,9606.ENSP00000283179,9606.ENSP00000305556,9606.ENSP00000313007,9606.ENSP00000325376,9606.ENSP00000339095,9606.ENSP00000339795,9606.ENSP00000341826,9606.ENSP00000346694,9606.ENSP00000349748,9606.ENSP00000356520,9606.ENSP00000359645,9606.ENSP00000361076,9606.ENSP00000365439,9606.ENSP00000380033,9606.ENSP00000381216,9606.ENSP00000385269,9606.ENSP00000451291	SRSF1,HNRNPU,PCBP1,PABPC1,HNRNPM,RPS7,RPL7,HNRNPA1,HNRNPA2B1,SFPQ,DHX9,RBMX,RPL7A,HNRNPK,DDX17,KHSRP,ELAVL1,HNRNPC
GO:0006810	transport	39	4130	0.41	1.49e-07	9606.ENSP00000216181,9606.ENSP00000225964,9606.ENSP00000236671,9606.ENSP00000258962,9606.ENSP00000262030,9606.ENSP00000264335,9606.ENSP00000268182,9606.ENSP00000286091,9606.ENSP00000296930,9606.ENSP00000297185,9606.ENSP00000299767,9606.ENSP00000307889,9606.ENSP00000307940,9606.ENSP00000311430,9606.ENSP00000324173,9606.ENSP00000339001,9606.ENSP00000339095,9606.ENSP00000339795,9606.ENSP00000341826,…	MYH9,COL1A1,CTSD,SRSF1,ATP5B,YWHAE,IQGAP1,PDIA4,NPM1,HSPA9,HSP90B1,RPL13,EEF2,RPL4,HSPA5,TUBB,RPS7,RPL7,HNRNPA1,HNRNPA2B1,SPTBN1,XRCC6,TGM2,DHX9,TAGLN2,LMNA,S100A6,HSP90AB1,RPL7A,RPS4X,APRT,HSPD1,XRCC5,RPL24,KHSRP,ATP5A1,PHB2,RPL18,PHB
GO:0070972	protein localization to endoplasmic reticulum	9	123	1.3	1.76e-07	9606.ENSP00000307889,9606.ENSP00000311430,9606.ENSP00000324173,9606.ENSP00000339095,9606.ENSP00000339795,9606.ENSP00000361076,9606.ENSP00000362744,9606.ENSP00000377640,9606.ENSP00000447001	RPL13,RPL4,HSPA5,RPS7,RPL7,RPL7A,RPS4X,RPL24,RPL18
GO:0008152	metabolic process	60	9569	0.23	1.92e-07	9606.ENSP00000216181,9606.ENSP00000216254,9606.ENSP00000225964,9606.ENSP00000226299,9606.ENSP00000236671,9606.ENSP00000258962,9606.ENSP00000262030,9606.ENSP00000264335,9606.ENSP00000277865,9606.ENSP00000283179,9606.ENSP00000286091,9606.ENSP00000296930,9606.ENSP00000297185,9606.ENSP00000298510,9606.ENSP00000299767,9606.ENSP00000304592,9606.ENSP00000305556,9606.ENSP00000307705,9606.ENSP00000307889,…	MYH9,ACO2,COL1A1,LAP3,CTSD,SRSF1,ATP5B,YWHAE,GLUD1,HNRNPU,PDIA4,NPM1,HSPA9,PRDX3,HSP90B1,FASN,PCBP1,HIST1H1E,RPL13,EEF2,RPL4,PABPC1,TUFM,HSPA5,HADHB,HNRNPM,MDH2,UBA1,RPS7,RPL7,GANAB,MAOA,HNRNPA1,MCCC2,HNRNPA2B1,SPTBN1,SFPQ,XRCC6,TGM2,DHX9,RBMX,HSP90AB1,RPL7A,RPS4X,HNRNPK,APRT,HSPD1,XRCC5,RPL24,DDX17,KHSRP,ATP5A1,ELAVL1,TKT,PHB2,LDHA,RPL18,ALDH6A1,HNRNPC,PHB
GO:0033365	protein localization to organelle	16	649	0.83	2.16e-07	9606.ENSP00000225964,9606.ENSP00000283179,9606.ENSP00000307889,9606.ENSP00000311430,9606.ENSP00000324173,9606.ENSP00000339095,9606.ENSP00000339795,9606.ENSP00000356520,9606.ENSP00000357283,9606.ENSP00000361076,9606.ENSP00000362744,9606.ENSP00000373620,9606.ENSP00000375978,9606.ENSP00000377640,9606.ENSP00000441875,9606.ENSP00000447001	COL1A1,HNRNPU,RPL13,RPL4,HSPA5,RPS7,RPL7,DHX9,LMNA,RPL7A,RPS4X,HSPD1,XRCC5,RPL24,PHB2,RPL18
GO:0051649	establishment of localization in cell	24	1616	0.61	2.16e-07	9606.ENSP00000216181,9606.ENSP00000258962,9606.ENSP00000262030,9606.ENSP00000264335,9606.ENSP00000296930,9606.ENSP00000297185,9606.ENSP00000299767,9606.ENSP00000307889,9606.ENSP00000311430,9606.ENSP00000339001,9606.ENSP00000339095,9606.ENSP00000339795,9606.ENSP00000341826,9606.ENSP00000346694,9606.ENSP00000349259,9606.ENSP00000357283,9606.ENSP00000361076,9606.ENSP00000362744,9606.ENSP00000373620,…	MYH9,SRSF1,ATP5B,YWHAE,NPM1,HSPA9,HSP90B1,RPL13,RPL4,TUBB,RPS7,RPL7,HNRNPA1,HNRNPA2B1,SPTBN1,LMNA,RPL7A,RPS4X,HSPD1,NUMA1,RPL24,ATP5A1,PHB2,RPL18
GO:0010605	negative regulation of macromolecule metabolic process	30	2558	0.5	2.19e-07	9606.ENSP00000264335,9606.ENSP00000283179,9606.ENSP00000296930,9606.ENSP00000298510,9606.ENSP00000307705,9606.ENSP00000307889,9606.ENSP00000311430,9606.ENSP00000313007,9606.ENSP00000318195,9606.ENSP00000339095,9606.ENSP00000339795,9606.ENSP00000341826,9606.ENSP00000346694,9606.ENSP00000349748,9606.ENSP00000352257,9606.ENSP00000356520,9606.ENSP00000359645,9606.ENSP00000360609,9606.ENSP00000361076,…	YWHAE,HNRNPU,NPM1,PRDX3,HIST1H1E,RPL13,RPL4,PABPC1,NCL,RPS7,RPL7,HNRNPA1,HNRNPA2B1,SFPQ,XRCC6,DHX9,RBMX,HSP90AB1,RPL7A,RPS4X,HNRNPK,XRCC5,RPL24,DDX17,KHSRP,ELAVL1,PHB2,RPL18,HNRNPC,PHB
GO:0048522	positive regulation of cellular process	42	4898	0.37	2.37e-07	9606.ENSP00000216181,9606.ENSP00000225964,9606.ENSP00000233893,9606.ENSP00000258962,9606.ENSP00000262030,9606.ENSP00000264335,9606.ENSP00000268182,9606.ENSP00000277865,9606.ENSP00000283179,9606.ENSP00000296930,9606.ENSP00000298510,9606.ENSP00000304592,9606.ENSP00000305556,9606.ENSP00000307940,9606.ENSP00000313007,9606.ENSP00000318195,9606.ENSP00000324173,9606.ENSP00000339095,9606.ENSP00000341826,…	MYH9,COL1A1,HSPE1,SRSF1,ATP5B,YWHAE,IQGAP1,GLUD1,HNRNPU,NPM1,PRDX3,FASN,PCBP1,EEF2,PABPC1,NCL,HSPA5,RPS7,HNRNPA1,HNRNPA2B1,SPTBN1,SFPQ,XRCC6,TGM2,DHX9,LMNA,S100A6,RBMX,HSP90AB1,RPS4X,HNRNPK,POSTN,HSPD1,XRCC5,NUMA1,DDX17,KHSRP,ATP5A1,ELAVL1,PHB2,LDHA,PHB
GO:0009892	negative regulation of metabolic process	31	2762	0.48	2.68e-07	9606.ENSP00000264335,9606.ENSP00000268182,9606.ENSP00000283179,9606.ENSP00000296930,9606.ENSP00000298510,9606.ENSP00000307705,9606.ENSP00000307889,9606.ENSP00000311430,9606.ENSP00000313007,9606.ENSP00000318195,9606.ENSP00000339095,9606.ENSP00000339795,9606.ENSP00000341826,9606.ENSP00000346694,9606.ENSP00000349748,9606.ENSP00000352257,9606.ENSP00000356520,9606.ENSP00000359645,9606.ENSP00000360609,…	YWHAE,IQGAP1,HNRNPU,NPM1,PRDX3,HIST1H1E,RPL13,RPL4,PABPC1,NCL,RPS7,RPL7,HNRNPA1,HNRNPA2B1,SFPQ,XRCC6,DHX9,RBMX,HSP90AB1,RPL7A,RPS4X,HNRNPK,XRCC5,RPL24,DDX17,KHSRP,ELAVL1,PHB2,RPL18,HNRNPC,PHB
GO:0006614	SRP-dependent cotranslational protein targeting to membrane	8	92	1.37	3.02e-07	9606.ENSP00000307889,9606.ENSP00000311430,9606.ENSP00000339095,9606.ENSP00000339795,9606.ENSP00000361076,9606.ENSP00000362744,9606.ENSP00000377640,9606.ENSP00000447001	RPL13,RPL4,RPS7,RPL7,RPL7A,RPS4X,RPL24,RPL18
GO:0046907	intracellular transport	22	1390	0.63	3.02e-07	9606.ENSP00000258962,9606.ENSP00000262030,9606.ENSP00000264335,9606.ENSP00000296930,9606.ENSP00000297185,9606.ENSP00000299767,9606.ENSP00000307889,9606.ENSP00000311430,9606.ENSP00000339001,9606.ENSP00000339095,9606.ENSP00000339795,9606.ENSP00000341826,9606.ENSP00000346694,9606.ENSP00000349259,9606.ENSP00000357283,9606.ENSP00000361076,9606.ENSP00000362744,9606.ENSP00000373620,9606.ENSP00000377640,…	SRSF1,ATP5B,YWHAE,NPM1,HSPA9,HSP90B1,RPL13,RPL4,TUBB,RPS7,RPL7,HNRNPA1,HNRNPA2B1,SPTBN1,LMNA,RPL7A,RPS4X,HSPD1,RPL24,ATP5A1,PHB2,RPL18
GO:0048519	negative regulation of biological process	42	4953	0.36	3.02e-07	9606.ENSP00000216181,9606.ENSP00000225964,9606.ENSP00000262030,9606.ENSP00000264335,9606.ENSP00000268182,9606.ENSP00000283179,9606.ENSP00000296930,9606.ENSP00000297185,9606.ENSP00000298510,9606.ENSP00000299767,9606.ENSP00000307705,9606.ENSP00000307889,9606.ENSP00000311430,9606.ENSP00000313007,9606.ENSP00000318195,9606.ENSP00000324173,9606.ENSP00000339095,9606.ENSP00000339795,9606.ENSP00000341826,…	MYH9,COL1A1,ATP5B,YWHAE,IQGAP1,HNRNPU,NPM1,HSPA9,PRDX3,HSP90B1,HIST1H1E,RPL13,RPL4,PABPC1,NCL,HSPA5,RPS7,RPL7,HNRNPA1,HNRNPA2B1,SPTBN1,SFPQ,XRCC6,DHX9,LMNA,RBMX,HSP90AB1,RPL7A,RPS4X,HNRNPK,POSTN,HSPD1,XRCC5,RPL24,DDX17,KHSRP,ATP5A1,ELAVL1,PHB2,RPL18,HNRNPC,PHB
GO:0006413	translational initiation	9	142	1.24	3.57e-07	9606.ENSP00000307889,9606.ENSP00000311430,9606.ENSP00000313007,9606.ENSP00000339095,9606.ENSP00000339795,9606.ENSP00000361076,9606.ENSP00000362744,9606.ENSP00000377640,9606.ENSP00000447001	RPL13,RPL4,PABPC1,RPS7,RPL7,RPL7A,RPS4X,RPL24,RPL18
GO:0010033	response to organic substance	31	2815	0.48	3.57e-07	9606.ENSP00000225964,9606.ENSP00000233893,9606.ENSP00000261366,9606.ENSP00000268182,9606.ENSP00000283179,9606.ENSP00000296930,9606.ENSP00000297185,9606.ENSP00000298510,9606.ENSP00000299767,9606.ENSP00000304592,9606.ENSP00000307940,9606.ENSP00000318195,9606.ENSP00000322439,9606.ENSP00000324173,9606.ENSP00000325376,9606.ENSP00000340684,9606.ENSP00000341826,9606.ENSP00000346694,9606.ENSP00000356520,…	COL1A1,HSPE1,LMNB1,IQGAP1,HNRNPU,NPM1,HSPA9,PRDX3,HSP90B1,FASN,EEF2,NCL,TUFM,HSPA5,HNRNPM,MAOA,HNRNPA1,HNRNPA2B1,DHX9,LMNA,RBMX,HSP90AB1,APRT,POSTN,HSPD1,XRCC5,DDX17,KHSRP,PHB2,LDHA,PHB
GO:0048518	positive regulation of biological process	44	5459	0.34	3.57e-07	9606.ENSP00000216181,9606.ENSP00000225964,9606.ENSP00000233893,9606.ENSP00000258962,9606.ENSP00000262030,9606.ENSP00000264335,9606.ENSP00000268182,9606.ENSP00000277865,9606.ENSP00000283179,9606.ENSP00000296930,9606.ENSP00000298510,9606.ENSP00000299767,9606.ENSP00000304592,9606.ENSP00000305556,9606.ENSP00000307940,9606.ENSP00000313007,9606.ENSP00000318195,9606.ENSP00000324173,9606.ENSP00000339095,…	MYH9,COL1A1,HSPE1,SRSF1,ATP5B,YWHAE,IQGAP1,GLUD1,HNRNPU,NPM1,PRDX3,HSP90B1,FASN,PCBP1,EEF2,PABPC1,NCL,HSPA5,RPS7,HNRNPA1,HNRNPA2B1,SPTBN1,SFPQ,XRCC6,TGM2,DHX9,LMNA,S100A6,RBMX,HSP90AB1,RPS4X,HNRNPK,POSTN,HSPD1,XRCC5,NUMA1,DDX17,KHSRP,ATP5A1,ELAVL1,PHB2,LDHA,HNRNPC,PHB
GO:0071705	nitrogen compound transport	24	1690	0.59	3.57e-07	9606.ENSP00000216181,9606.ENSP00000225964,9606.ENSP00000258962,9606.ENSP00000264335,9606.ENSP00000286091,9606.ENSP00000296930,9606.ENSP00000297185,9606.ENSP00000299767,9606.ENSP00000307889,9606.ENSP00000311430,9606.ENSP00000339095,9606.ENSP00000339795,9606.ENSP00000341826,9606.ENSP00000346694,9606.ENSP00000349259,9606.ENSP00000356520,9606.ENSP00000357283,9606.ENSP00000361076,9606.ENSP00000362744,…	MYH9,COL1A1,SRSF1,YWHAE,PDIA4,NPM1,HSPA9,HSP90B1,RPL13,RPL4,RPS7,RPL7,HNRNPA1,HNRNPA2B1,SPTBN1,DHX9,LMNA,RPL7A,RPS4X,HSPD1,RPL24,KHSRP,PHB2,RPL18
GO:0006402	mRNA catabolic process	10	207	1.12	4.54e-07	9606.ENSP00000307889,9606.ENSP00000311430,9606.ENSP00000313007,9606.ENSP00000339095,9606.ENSP00000339795,9606.ENSP00000361076,9606.ENSP00000362744,9606.ENSP00000377640,9606.ENSP00000381216,9606.ENSP00000447001	RPL13,RPL4,PABPC1,RPS7,RPL7,RPL7A,RPS4X,RPL24,KHSRP,RPL18
GO:0006807	nitrogen compound metabolic process	55	8349	0.25	4.54e-07	9606.ENSP00000216181,9606.ENSP00000226299,9606.ENSP00000236671,9606.ENSP00000258962,9606.ENSP00000262030,9606.ENSP00000264335,9606.ENSP00000277865,9606.ENSP00000283179,9606.ENSP00000296930,9606.ENSP00000298510,9606.ENSP00000299767,9606.ENSP00000304592,9606.ENSP00000305556,9606.ENSP00000307705,9606.ENSP00000307889,9606.ENSP00000307940,9606.ENSP00000311430,9606.ENSP00000313007,9606.ENSP00000322439,…	MYH9,LAP3,CTSD,SRSF1,ATP5B,YWHAE,GLUD1,HNRNPU,NPM1,PRDX3,HSP90B1,FASN,PCBP1,HIST1H1E,RPL13,EEF2,RPL4,PABPC1,TUFM,HSPA5,HNRNPM,MDH2,UBA1,RPS7,RPL7,GANAB,MAOA,HNRNPA1,MCCC2,HNRNPA2B1,SPTBN1,SFPQ,XRCC6,TGM2,DHX9,RBMX,HSP90AB1,RPL7A,RPS4X,HNRNPK,APRT,HSPD1,XRCC5,RPL24,DDX17,KHSRP,ATP5A1,ELAVL1,TKT,PHB2,LDHA,RPL18,ALDH6A1,HNRNPC,PHB
GO:0006886	intracellular protein transport	17	836	0.74	5.43e-07	9606.ENSP00000258962,9606.ENSP00000264335,9606.ENSP00000296930,9606.ENSP00000297185,9606.ENSP00000299767,9606.ENSP00000307889,9606.ENSP00000311430,9606.ENSP00000339095,9606.ENSP00000339795,9606.ENSP00000346694,9606.ENSP00000357283,9606.ENSP00000361076,9606.ENSP00000362744,9606.ENSP00000373620,9606.ENSP00000377640,9606.ENSP00000441875,9606.ENSP00000447001	SRSF1,YWHAE,NPM1,HSPA9,HSP90B1,RPL13,RPL4,RPS7,RPL7,HNRNPA2B1,LMNA,RPL7A,RPS4X,HSPD1,RPL24,PHB2,RPL18
GO:0034641	cellular nitrogen compound metabolic process	42	5126	0.35	5.90e-07	9606.ENSP00000258962,9606.ENSP00000262030,9606.ENSP00000283179,9606.ENSP00000296930,9606.ENSP00000304592,9606.ENSP00000305556,9606.ENSP00000307889,9606.ENSP00000307940,9606.ENSP00000311430,9606.ENSP00000313007,9606.ENSP00000322439,9606.ENSP00000325376,9606.ENSP00000327070,9606.ENSP00000339095,9606.ENSP00000339795,9606.ENSP00000340684,9606.ENSP00000341826,9606.ENSP00000343657,9606.ENSP00000346694,…	SRSF1,ATP5B,HNRNPU,NPM1,FASN,PCBP1,RPL13,EEF2,RPL4,PABPC1,TUFM,HNRNPM,MDH2,RPS7,RPL7,MAOA,HNRNPA1,MCCC2,HNRNPA2B1,SFPQ,XRCC6,DHX9,RBMX,HSP90AB1,RPL7A,RPS4X,HNRNPK,APRT,HSPD1,XRCC5,RPL24,DDX17,KHSRP,ATP5A1,ELAVL1,TKT,PHB2,LDHA,RPL18,ALDH6A1,HNRNPC,PHB
GO:0000380	alternative mRNA splicing, via spliceosome	5	16	1.93	6.74e-07	9606.ENSP00000258962,9606.ENSP00000325376,9606.ENSP00000349748,9606.ENSP00000356520,9606.ENSP00000380033	SRSF1,HNRNPM,SFPQ,DHX9,DDX17
GO:0033036	macromolecule localization	27	2268	0.51	8.05e-07	9606.ENSP00000216181,9606.ENSP00000225964,9606.ENSP00000258962,9606.ENSP00000264335,9606.ENSP00000283179,9606.ENSP00000286091,9606.ENSP00000296930,9606.ENSP00000297185,9606.ENSP00000299767,9606.ENSP00000307889,9606.ENSP00000311430,9606.ENSP00000324173,9606.ENSP00000339095,9606.ENSP00000339795,9606.ENSP00000341826,9606.ENSP00000346694,9606.ENSP00000349259,9606.ENSP00000356520,9606.ENSP00000357283,…	MYH9,COL1A1,SRSF1,YWHAE,HNRNPU,PDIA4,NPM1,HSPA9,HSP90B1,RPL13,RPL4,HSPA5,RPS7,RPL7,HNRNPA1,HNRNPA2B1,SPTBN1,DHX9,LMNA,RPL7A,RPS4X,HSPD1,XRCC5,RPL24,KHSRP,PHB2,RPL18
GO:0006725	cellular aromatic compound metabolic process	40	4754	0.36	8.27e-07	9606.ENSP00000258962,9606.ENSP00000262030,9606.ENSP00000283179,9606.ENSP00000296930,9606.ENSP00000304592,9606.ENSP00000305556,9606.ENSP00000307889,9606.ENSP00000311430,9606.ENSP00000313007,9606.ENSP00000325376,9606.ENSP00000327070,9606.ENSP00000339095,9606.ENSP00000339795,9606.ENSP00000340684,9606.ENSP00000341826,9606.ENSP00000343657,9606.ENSP00000346694,9606.ENSP00000349748,9606.ENSP00000352257,…	SRSF1,ATP5B,HNRNPU,NPM1,FASN,PCBP1,RPL13,RPL4,PABPC1,HNRNPM,MDH2,RPS7,RPL7,MAOA,HNRNPA1,MCCC2,HNRNPA2B1,SFPQ,XRCC6,DHX9,RBMX,HSP90AB1,RPL7A,RPS4X,HNRNPK,APRT,HSPD1,XRCC5,RPL24,DDX17,KHSRP,ATP5A1,ELAVL1,TKT,PHB2,LDHA,RPL18,ALDH6A1,HNRNPC,PHB
GO:0044237	cellular metabolic process	56	8797	0.24	8.27e-07	9606.ENSP00000216254,9606.ENSP00000236671,9606.ENSP00000258962,9606.ENSP00000262030,9606.ENSP00000264335,9606.ENSP00000277865,9606.ENSP00000283179,9606.ENSP00000296930,9606.ENSP00000297185,9606.ENSP00000298510,9606.ENSP00000299767,9606.ENSP00000304592,9606.ENSP00000305556,9606.ENSP00000307705,9606.ENSP00000307889,9606.ENSP00000307940,9606.ENSP00000311430,9606.ENSP00000313007,9606.ENSP00000322439,…	ACO2,CTSD,SRSF1,ATP5B,YWHAE,GLUD1,HNRNPU,NPM1,HSPA9,PRDX3,HSP90B1,FASN,PCBP1,HIST1H1E,RPL13,EEF2,RPL4,PABPC1,TUFM,HSPA5,HADHB,HNRNPM,MDH2,UBA1,RPS7,RPL7,GANAB,MAOA,HNRNPA1,MCCC2,HNRNPA2B1,SPTBN1,SFPQ,XRCC6,TGM2,DHX9,RBMX,HSP90AB1,RPL7A,RPS4X,HNRNPK,APRT,HSPD1,XRCC5,RPL24,DDX17,KHSRP,ATP5A1,ELAVL1,TKT,PHB2,LDHA,RPL18,ALDH6A1,HNRNPC,PHB
GO:0044238	primary metabolic process	56	8808	0.24	8.30e-07	9606.ENSP00000216181,9606.ENSP00000216254,9606.ENSP00000226299,9606.ENSP00000236671,9606.ENSP00000258962,9606.ENSP00000262030,9606.ENSP00000264335,9606.ENSP00000277865,9606.ENSP00000283179,9606.ENSP00000296930,9606.ENSP00000298510,9606.ENSP00000299767,9606.ENSP00000304592,9606.ENSP00000305556,9606.ENSP00000307705,9606.ENSP00000307889,9606.ENSP00000307940,9606.ENSP00000311430,9606.ENSP00000313007,…	MYH9,ACO2,LAP3,CTSD,SRSF1,ATP5B,YWHAE,GLUD1,HNRNPU,NPM1,PRDX3,HSP90B1,FASN,PCBP1,HIST1H1E,RPL13,EEF2,RPL4,PABPC1,TUFM,HSPA5,HADHB,HNRNPM,MDH2,UBA1,RPS7,RPL7,GANAB,HNRNPA1,MCCC2,HNRNPA2B1,SPTBN1,SFPQ,XRCC6,TGM2,DHX9,RBMX,HSP90AB1,RPL7A,RPS4X,HNRNPK,APRT,HSPD1,XRCC5,RPL24,DDX17,KHSRP,ATP5A1,ELAVL1,TKT,PHB2,LDHA,RPL18,ALDH6A1,HNRNPC,PHB
GO:0006139	nucleobase-containing compound metabolic process	39	4551	0.37	8.36e-07	9606.ENSP00000258962,9606.ENSP00000262030,9606.ENSP00000283179,9606.ENSP00000296930,9606.ENSP00000304592,9606.ENSP00000305556,9606.ENSP00000307889,9606.ENSP00000311430,9606.ENSP00000313007,9606.ENSP00000325376,9606.ENSP00000327070,9606.ENSP00000339095,9606.ENSP00000339795,9606.ENSP00000341826,9606.ENSP00000343657,9606.ENSP00000346694,9606.ENSP00000349748,9606.ENSP00000352257,9606.ENSP00000356520,…	SRSF1,ATP5B,HNRNPU,NPM1,FASN,PCBP1,RPL13,RPL4,PABPC1,HNRNPM,MDH2,RPS7,RPL7,HNRNPA1,MCCC2,HNRNPA2B1,SFPQ,XRCC6,DHX9,RBMX,HSP90AB1,RPL7A,RPS4X,HNRNPK,APRT,HSPD1,XRCC5,RPL24,DDX17,KHSRP,ATP5A1,ELAVL1,TKT,PHB2,LDHA,RPL18,ALDH6A1,HNRNPC,PHB
GO:0008104	protein localization	25	1966	0.54	8.45e-07	9606.ENSP00000216181,9606.ENSP00000225964,9606.ENSP00000258962,9606.ENSP00000264335,9606.ENSP00000283179,9606.ENSP00000286091,9606.ENSP00000296930,9606.ENSP00000297185,9606.ENSP00000299767,9606.ENSP00000307889,9606.ENSP00000311430,9606.ENSP00000324173,9606.ENSP00000339095,9606.ENSP00000339795,9606.ENSP00000346694,9606.ENSP00000349259,9606.ENSP00000356520,9606.ENSP00000357283,9606.ENSP00000361076,…	MYH9,COL1A1,SRSF1,YWHAE,HNRNPU,PDIA4,NPM1,HSPA9,HSP90B1,RPL13,RPL4,HSPA5,RPS7,RPL7,HNRNPA2B1,SPTBN1,DHX9,LMNA,RPL7A,RPS4X,HSPD1,XRCC5,RPL24,PHB2,RPL18
GO:0010629	negative regulation of gene expression	23	1670	0.57	8.87e-07	9606.ENSP00000283179,9606.ENSP00000307705,9606.ENSP00000307889,9606.ENSP00000311430,9606.ENSP00000313007,9606.ENSP00000318195,9606.ENSP00000339095,9606.ENSP00000339795,9606.ENSP00000346694,9606.ENSP00000349748,9606.ENSP00000352257,9606.ENSP00000356520,9606.ENSP00000359645,9606.ENSP00000361076,9606.ENSP00000362744,9606.ENSP00000365439,9606.ENSP00000375978,9606.ENSP00000377640,9606.ENSP00000380033,…	HNRNPU,HIST1H1E,RPL13,RPL4,PABPC1,NCL,RPS7,RPL7,HNRNPA2B1,SFPQ,XRCC6,DHX9,RBMX,RPL7A,RPS4X,HNRNPK,XRCC5,RPL24,DDX17,KHSRP,PHB2,RPL18,PHB
GO:0071704	organic substance metabolic process	57	9135	0.23	8.87e-07	9606.ENSP00000216181,9606.ENSP00000216254,9606.ENSP00000226299,9606.ENSP00000236671,9606.ENSP00000258962,9606.ENSP00000262030,9606.ENSP00000264335,9606.ENSP00000277865,9606.ENSP00000283179,9606.ENSP00000296930,9606.ENSP00000298510,9606.ENSP00000299767,9606.ENSP00000304592,9606.ENSP00000305556,9606.ENSP00000307705,9606.ENSP00000307889,9606.ENSP00000307940,9606.ENSP00000311430,9606.ENSP00000313007,…	MYH9,ACO2,LAP3,CTSD,SRSF1,ATP5B,YWHAE,GLUD1,HNRNPU,NPM1,PRDX3,HSP90B1,FASN,PCBP1,HIST1H1E,RPL13,EEF2,RPL4,PABPC1,TUFM,HSPA5,HADHB,HNRNPM,MDH2,UBA1,RPS7,RPL7,GANAB,MAOA,HNRNPA1,MCCC2,HNRNPA2B1,SPTBN1,SFPQ,XRCC6,TGM2,DHX9,RBMX,HSP90AB1,RPL7A,RPS4X,HNRNPK,APRT,HSPD1,XRCC5,RPL24,DDX17,KHSRP,ATP5A1,ELAVL1,TKT,PHB2,LDHA,RPL18,ALDH6A1,HNRNPC,PHB
GO:0015031	protein transport	21	1391	0.61	9.07e-07	9606.ENSP00000216181,9606.ENSP00000225964,9606.ENSP00000258962,9606.ENSP00000264335,9606.ENSP00000286091,9606.ENSP00000296930,9606.ENSP00000297185,9606.ENSP00000299767,9606.ENSP00000307889,9606.ENSP00000311430,9606.ENSP00000339095,9606.ENSP00000339795,9606.ENSP00000346694,9606.ENSP00000349259,9606.ENSP00000357283,9606.ENSP00000361076,9606.ENSP00000362744,9606.ENSP00000373620,9606.ENSP00000377640,…	MYH9,COL1A1,SRSF1,YWHAE,PDIA4,NPM1,HSPA9,HSP90B1,RPL13,RPL4,RPS7,RPL7,HNRNPA2B1,SPTBN1,LMNA,RPL7A,RPS4X,HSPD1,RPL24,PHB2,RPL18
GO:1901361	organic cyclic compound catabolic process	13	484	0.86	1.24e-06	9606.ENSP00000307889,9606.ENSP00000311430,9606.ENSP00000313007,9606.ENSP00000339095,9606.ENSP00000339795,9606.ENSP00000340684,9606.ENSP00000361076,9606.ENSP00000362744,9606.ENSP00000377640,9606.ENSP00000381216,9606.ENSP00000445175,9606.ENSP00000447001,9606.ENSP00000450436	RPL13,RPL4,PABPC1,RPS7,RPL7,MAOA,RPL7A,RPS4X,RPL24,KHSRP,LDHA,RPL18,ALDH6A1
GO:0010604	positive regulation of macromolecule metabolic process	31	3081	0.44	1.59e-06	9606.ENSP00000216181,9606.ENSP00000225964,9606.ENSP00000233893,9606.ENSP00000258962,9606.ENSP00000268182,9606.ENSP00000283179,9606.ENSP00000296930,9606.ENSP00000305556,9606.ENSP00000307940,9606.ENSP00000313007,9606.ENSP00000318195,9606.ENSP00000324173,9606.ENSP00000339095,9606.ENSP00000341826,9606.ENSP00000346694,9606.ENSP00000349748,9606.ENSP00000352257,9606.ENSP00000356520,9606.ENSP00000357283,…	MYH9,COL1A1,HSPE1,SRSF1,IQGAP1,HNRNPU,NPM1,PCBP1,EEF2,PABPC1,NCL,HSPA5,RPS7,HNRNPA1,HNRNPA2B1,SFPQ,XRCC6,DHX9,LMNA,RBMX,HSP90AB1,RPS4X,HNRNPK,HSPD1,XRCC5,DDX17,KHSRP,ELAVL1,PHB2,HNRNPC,PHB
GO:0009893	positive regulation of metabolic process	32	3280	0.42	1.70e-06	9606.ENSP00000216181,9606.ENSP00000225964,9606.ENSP00000233893,9606.ENSP00000258962,9606.ENSP00000268182,9606.ENSP00000283179,9606.ENSP00000296930,9606.ENSP00000304592,9606.ENSP00000305556,9606.ENSP00000307940,9606.ENSP00000313007,9606.ENSP00000318195,9606.ENSP00000324173,9606.ENSP00000339095,9606.ENSP00000341826,9606.ENSP00000346694,9606.ENSP00000349748,9606.ENSP00000352257,9606.ENSP00000356520,…	MYH9,COL1A1,HSPE1,SRSF1,IQGAP1,HNRNPU,NPM1,FASN,PCBP1,EEF2,PABPC1,NCL,HSPA5,RPS7,HNRNPA1,HNRNPA2B1,SFPQ,XRCC6,DHX9,LMNA,RBMX,HSP90AB1,RPS4X,HNRNPK,HSPD1,XRCC5,DDX17,KHSRP,ELAVL1,PHB2,HNRNPC,PHB
GO:0071310	cellular response to organic substance	26	2219	0.5	1.70e-06	9606.ENSP00000225964,9606.ENSP00000261366,9606.ENSP00000268182,9606.ENSP00000283179,9606.ENSP00000296930,9606.ENSP00000297185,9606.ENSP00000299767,9606.ENSP00000304592,9606.ENSP00000307940,9606.ENSP00000318195,9606.ENSP00000324173,9606.ENSP00000325376,9606.ENSP00000340684,9606.ENSP00000341826,9606.ENSP00000346694,9606.ENSP00000356520,9606.ENSP00000357283,9606.ENSP00000359645,9606.ENSP00000360609,…	COL1A1,LMNB1,IQGAP1,HNRNPU,NPM1,HSPA9,HSP90B1,FASN,EEF2,NCL,HSPA5,HNRNPM,MAOA,HNRNPA1,HNRNPA2B1,DHX9,LMNA,RBMX,HSP90AB1,APRT,POSTN,XRCC5,DDX17,KHSRP,PHB2,PHB
GO:1901360	organic cyclic compound metabolic process	40	4963	0.34	2.01e-06	9606.ENSP00000258962,9606.ENSP00000262030,9606.ENSP00000283179,9606.ENSP00000296930,9606.ENSP00000304592,9606.ENSP00000305556,9606.ENSP00000307889,9606.ENSP00000311430,9606.ENSP00000313007,9606.ENSP00000325376,9606.ENSP00000327070,9606.ENSP00000339095,9606.ENSP00000339795,9606.ENSP00000340684,9606.ENSP00000341826,9606.ENSP00000343657,9606.ENSP00000346694,9606.ENSP00000349748,9606.ENSP00000352257,…	SRSF1,ATP5B,HNRNPU,NPM1,FASN,PCBP1,RPL13,RPL4,PABPC1,HNRNPM,MDH2,RPS7,RPL7,MAOA,HNRNPA1,MCCC2,HNRNPA2B1,SFPQ,XRCC6,DHX9,RBMX,HSP90AB1,RPL7A,RPS4X,HNRNPK,APRT,HSPD1,XRCC5,RPL24,DDX17,KHSRP,ATP5A1,ELAVL1,TKT,PHB2,LDHA,RPL18,ALDH6A1,HNRNPC,PHB
GO:0010468	regulation of gene expression	38	4533	0.36	2.04e-06	9606.ENSP00000216181,9606.ENSP00000225964,9606.ENSP00000258962,9606.ENSP00000283179,9606.ENSP00000296930,9606.ENSP00000298510,9606.ENSP00000305556,9606.ENSP00000307705,9606.ENSP00000307889,9606.ENSP00000307940,9606.ENSP00000311430,9606.ENSP00000312625,9606.ENSP00000313007,9606.ENSP00000318195,9606.ENSP00000324173,9606.ENSP00000339095,9606.ENSP00000339795,9606.ENSP00000341826,9606.ENSP00000346694,…	MYH9,COL1A1,SRSF1,HNRNPU,NPM1,PRDX3,PCBP1,HIST1H1E,RPL13,EEF2,RPL4,HP1BP3,PABPC1,NCL,HSPA5,RPS7,RPL7,HNRNPA1,HNRNPA2B1,SFPQ,XRCC6,DHX9,LMNA,RBMX,RPL7A,RPS4X,HNRNPK,HSPD1,XRCC5,NUMA1,RPL24,DDX17,KHSRP,ELAVL1,PHB2,RPL18,HNRNPC,PHB
GO:0071345	cellular response to cytokine stimulus	17	953	0.69	2.08e-06	9606.ENSP00000225964,9606.ENSP00000261366,9606.ENSP00000283179,9606.ENSP00000297185,9606.ENSP00000299767,9606.ENSP00000304592,9606.ENSP00000318195,9606.ENSP00000324173,9606.ENSP00000340684,9606.ENSP00000346694,9606.ENSP00000356520,9606.ENSP00000359645,9606.ENSP00000360609,9606.ENSP00000369071,9606.ENSP00000375978,9606.ENSP00000381216,9606.ENSP00000479488	COL1A1,LMNB1,HNRNPU,HSPA9,HSP90B1,FASN,NCL,HSPA5,MAOA,HNRNPA2B1,DHX9,RBMX,HSP90AB1,POSTN,XRCC5,KHSRP,PHB
GO:0051179	localization	41	5233	0.33	2.51e-06	9606.ENSP00000216181,9606.ENSP00000225964,9606.ENSP00000236671,9606.ENSP00000258962,9606.ENSP00000262030,9606.ENSP00000264335,9606.ENSP00000268182,9606.ENSP00000283179,9606.ENSP00000286091,9606.ENSP00000296930,9606.ENSP00000297185,9606.ENSP00000299767,9606.ENSP00000307889,9606.ENSP00000307940,9606.ENSP00000311430,9606.ENSP00000324173,9606.ENSP00000339001,9606.ENSP00000339095,9606.ENSP00000339795,…	MYH9,COL1A1,CTSD,SRSF1,ATP5B,YWHAE,IQGAP1,HNRNPU,PDIA4,NPM1,HSPA9,HSP90B1,RPL13,EEF2,RPL4,HSPA5,TUBB,RPS7,RPL7,HNRNPA1,HNRNPA2B1,SPTBN1,XRCC6,TGM2,DHX9,TAGLN2,LMNA,S100A6,HSP90AB1,RPL7A,RPS4X,APRT,HSPD1,XRCC5,NUMA1,RPL24,KHSRP,ATP5A1,PHB2,RPL18,PHB
GO:0065008	regulation of biological quality	33	3559	0.4	2.66e-06	9606.ENSP00000216181,9606.ENSP00000225964,9606.ENSP00000262030,9606.ENSP00000264335,9606.ENSP00000277865,9606.ENSP00000283179,9606.ENSP00000286091,9606.ENSP00000296930,9606.ENSP00000297185,9606.ENSP00000298510,9606.ENSP00000299767,9606.ENSP00000312625,9606.ENSP00000313007,9606.ENSP00000324173,9606.ENSP00000339095,9606.ENSP00000340684,9606.ENSP00000341826,9606.ENSP00000346694,9606.ENSP00000349259,…	MYH9,COL1A1,ATP5B,YWHAE,GLUD1,HNRNPU,PDIA4,NPM1,HSPA9,PRDX3,HSP90B1,HP1BP3,PABPC1,HSPA5,RPS7,MAOA,HNRNPA1,HNRNPA2B1,SPTBN1,XRCC6,TGM2,DHX9,LMNA,HSP90AB1,APRT,POSTN,HSPD1,XRCC5,KHSRP,ELAVL1,PHB2,HNRNPC,PHB
GO:0046700	heterocycle catabolic process	12	440	0.87	2.98e-06	9606.ENSP00000307889,9606.ENSP00000311430,9606.ENSP00000313007,9606.ENSP00000339095,9606.ENSP00000339795,9606.ENSP00000361076,9606.ENSP00000362744,9606.ENSP00000377640,9606.ENSP00000381216,9606.ENSP00000445175,9606.ENSP00000447001,9606.ENSP00000450436	RPL13,RPL4,PABPC1,RPS7,RPL7,RPL7A,RPS4X,RPL24,KHSRP,LDHA,RPL18,ALDH6A1
GO:0044270	cellular nitrogen compound catabolic process	12	441	0.87	3.00e-06	9606.ENSP00000307889,9606.ENSP00000311430,9606.ENSP00000313007,9606.ENSP00000339095,9606.ENSP00000339795,9606.ENSP00000361076,9606.ENSP00000362744,9606.ENSP00000377640,9606.ENSP00000381216,9606.ENSP00000445175,9606.ENSP00000447001,9606.ENSP00000450436	RPL13,RPL4,PABPC1,RPS7,RPL7,RPL7A,RPS4X,RPL24,KHSRP,LDHA,RPL18,ALDH6A1
GO:0070887	cellular response to chemical stimulus	28	2672	0.45	3.53e-06	9606.ENSP00000225964,9606.ENSP00000261366,9606.ENSP00000268182,9606.ENSP00000283179,9606.ENSP00000296930,9606.ENSP00000297185,9606.ENSP00000298510,9606.ENSP00000299767,9606.ENSP00000304592,9606.ENSP00000307940,9606.ENSP00000312625,9606.ENSP00000318195,9606.ENSP00000324173,9606.ENSP00000325376,9606.ENSP00000340684,9606.ENSP00000341826,9606.ENSP00000346694,9606.ENSP00000356520,9606.ENSP00000357283,…	COL1A1,LMNB1,IQGAP1,HNRNPU,NPM1,HSPA9,PRDX3,HSP90B1,FASN,EEF2,HP1BP3,NCL,HSPA5,HNRNPM,MAOA,HNRNPA1,HNRNPA2B1,DHX9,LMNA,RBMX,HSP90AB1,APRT,POSTN,XRCC5,DDX17,KHSRP,PHB2,PHB
GO:0006412	translation	11	362	0.92	3.63e-06	9606.ENSP00000307889,9606.ENSP00000307940,9606.ENSP00000311430,9606.ENSP00000313007,9606.ENSP00000322439,9606.ENSP00000339095,9606.ENSP00000339795,9606.ENSP00000361076,9606.ENSP00000362744,9606.ENSP00000377640,9606.ENSP00000447001	RPL13,EEF2,RPL4,PABPC1,TUFM,RPS7,RPL7,RPL7A,RPS4X,RPL24,RPL18
GO:0019439	aromatic compound catabolic process	12	453	0.86	3.81e-06	9606.ENSP00000307889,9606.ENSP00000311430,9606.ENSP00000313007,9606.ENSP00000339095,9606.ENSP00000339795,9606.ENSP00000340684,9606.ENSP00000361076,9606.ENSP00000362744,9606.ENSP00000377640,9606.ENSP00000381216,9606.ENSP00000445175,9606.ENSP00000447001	RPL13,RPL4,PABPC1,RPS7,RPL7,MAOA,RPL7A,RPS4X,RPL24,KHSRP,LDHA,RPL18
GO:0090150	establishment of protein localization to membrane	9	217	1.05	4.50e-06	9606.ENSP00000307889,9606.ENSP00000311430,9606.ENSP00000339095,9606.ENSP00000339795,9606.ENSP00000349259,9606.ENSP00000361076,9606.ENSP00000362744,9606.ENSP00000377640,9606.ENSP00000447001	RPL13,RPL4,RPS7,RPL7,SPTBN1,RPL7A,RPS4X,RPL24,RPL18
GO:0071702	organic substance transport	24	2040	0.5	4.92e-06	9606.ENSP00000216181,9606.ENSP00000225964,9606.ENSP00000258962,9606.ENSP00000264335,9606.ENSP00000286091,9606.ENSP00000296930,9606.ENSP00000297185,9606.ENSP00000299767,9606.ENSP00000307889,9606.ENSP00000311430,9606.ENSP00000339095,9606.ENSP00000339795,9606.ENSP00000341826,9606.ENSP00000346694,9606.ENSP00000349259,9606.ENSP00000356520,9606.ENSP00000357283,9606.ENSP00000361076,9606.ENSP00000362744,…	MYH9,COL1A1,SRSF1,YWHAE,PDIA4,NPM1,HSPA9,HSP90B1,RPL13,RPL4,RPS7,RPL7,HNRNPA1,HNRNPA2B1,SPTBN1,DHX9,LMNA,RPL7A,RPS4X,HSPD1,RPL24,KHSRP,PHB2,RPL18
GO:0034655	nucleobase-containing compound catabolic process	11	394	0.88	7.59e-06	9606.ENSP00000307889,9606.ENSP00000311430,9606.ENSP00000313007,9606.ENSP00000339095,9606.ENSP00000339795,9606.ENSP00000361076,9606.ENSP00000362744,9606.ENSP00000377640,9606.ENSP00000381216,9606.ENSP00000445175,9606.ENSP00000447001	RPL13,RPL4,PABPC1,RPS7,RPL7,RPL7A,RPS4X,RPL24,KHSRP,LDHA,RPL18
GO:0072594	establishment of protein localization to organelle	11	396	0.88	7.87e-06	9606.ENSP00000307889,9606.ENSP00000311430,9606.ENSP00000339095,9606.ENSP00000339795,9606.ENSP00000357283,9606.ENSP00000361076,9606.ENSP00000362744,9606.ENSP00000373620,9606.ENSP00000377640,9606.ENSP00000441875,9606.ENSP00000447001	RPL13,RPL4,RPS7,RPL7,LMNA,RPL7A,RPS4X,HSPD1,RPL24,PHB2,RPL18
GO:0043488	regulation of mRNA stability	7	113	1.23	8.53e-06	9606.ENSP00000283179,9606.ENSP00000296930,9606.ENSP00000313007,9606.ENSP00000356520,9606.ENSP00000381216,9606.ENSP00000385269,9606.ENSP00000451291	HNRNPU,NPM1,PABPC1,DHX9,KHSRP,ELAVL1,HNRNPC
GO:0009987	cellular process	70	14652	0.11	8.62e-06	9606.ENSP00000216181,9606.ENSP00000216254,9606.ENSP00000225964,9606.ENSP00000233893,9606.ENSP00000236671,9606.ENSP00000258962,9606.ENSP00000261366,9606.ENSP00000262030,9606.ENSP00000264335,9606.ENSP00000268182,9606.ENSP00000277865,9606.ENSP00000283179,9606.ENSP00000286091,9606.ENSP00000296930,9606.ENSP00000297185,9606.ENSP00000298510,9606.ENSP00000299767,9606.ENSP00000304592,9606.ENSP00000305556,…	MYH9,ACO2,COL1A1,HSPE1,CTSD,SRSF1,LMNB1,ATP5B,YWHAE,IQGAP1,GLUD1,HNRNPU,PDIA4,NPM1,HSPA9,PRDX3,HSP90B1,FASN,PCBP1,HIST1H1E,RPL13,EEF2,RPL4,HP1BP3,PABPC1,NCL,TUFM,HSPA5,HADHB,HNRNPM,MDH2,UBA1,TUBB,RPS7,RPL7,GANAB,MAOA,HNRNPA1,MCCC2,HNRNPA2B1,SPTBN1,SFPQ,XRCC6,TGM2,DHX9,TAGLN2,LMNA,S100A6,RBMX,HSP90AB1,RPL7A,RPS4X,HNRNPK,APRT,POSTN,HSPD1,XRCC5,NUMA1,RPL24,DDX17,KHSRP,ATP5A1,ELAVL1,TKT,PHB2,LDHA,RPL…
GO:0043604	amide biosynthetic process	12	495	0.82	8.62e-06	9606.ENSP00000304592,9606.ENSP00000307889,9606.ENSP00000307940,9606.ENSP00000311430,9606.ENSP00000313007,9606.ENSP00000322439,9606.ENSP00000339095,9606.ENSP00000339795,9606.ENSP00000361076,9606.ENSP00000362744,9606.ENSP00000377640,9606.ENSP00000447001	FASN,RPL13,EEF2,RPL4,PABPC1,TUFM,RPS7,RPL7,RPL7A,RPS4X,RPL24,RPL18
GO:0050684	regulation of mRNA processing	7	114	1.22	8.67e-06	9606.ENSP00000283179,9606.ENSP00000341826,9606.ENSP00000346694,9606.ENSP00000356520,9606.ENSP00000359645,9606.ENSP00000365439,9606.ENSP00000380033	HNRNPU,HNRNPA1,HNRNPA2B1,DHX9,RBMX,HNRNPK,DDX17
GO:0006605	protein targeting	10	318	0.93	9.03e-06	9606.ENSP00000264335,9606.ENSP00000307889,9606.ENSP00000311430,9606.ENSP00000339095,9606.ENSP00000339795,9606.ENSP00000361076,9606.ENSP00000362744,9606.ENSP00000373620,9606.ENSP00000377640,9606.ENSP00000447001	YWHAE,RPL13,RPL4,RPS7,RPL7,RPL7A,RPS4X,HSPD1,RPL24,RPL18
GO:0044248	cellular catabolic process	21	1646	0.54	9.03e-06	9606.ENSP00000236671,9606.ENSP00000277865,9606.ENSP00000298510,9606.ENSP00000299767,9606.ENSP00000307889,9606.ENSP00000311430,9606.ENSP00000313007,9606.ENSP00000324173,9606.ENSP00000325136,9606.ENSP00000338413,9606.ENSP00000339095,9606.ENSP00000339795,9606.ENSP00000340684,9606.ENSP00000343657,9606.ENSP00000361076,9606.ENSP00000362744,9606.ENSP00000377640,9606.ENSP00000381216,9606.ENSP00000445175,…	CTSD,GLUD1,PRDX3,HSP90B1,RPL13,RPL4,PABPC1,HSPA5,HADHB,UBA1,RPS7,RPL7,MAOA,MCCC2,RPL7A,RPS4X,RPL24,KHSRP,LDHA,RPL18,ALDH6A1
GO:0043484	regulation of RNA splicing	7	116	1.21	9.34e-06	9606.ENSP00000258962,9606.ENSP00000283179,9606.ENSP00000341826,9606.ENSP00000346694,9606.ENSP00000359645,9606.ENSP00000365439,9606.ENSP00000380033	SRSF1,HNRNPU,HNRNPA1,HNRNPA2B1,RBMX,HNRNPK,DDX17
GO:0010628	positive regulation of gene expression	22	1826	0.52	1.11e-05	9606.ENSP00000216181,9606.ENSP00000225964,9606.ENSP00000258962,9606.ENSP00000283179,9606.ENSP00000296930,9606.ENSP00000305556,9606.ENSP00000307940,9606.ENSP00000313007,9606.ENSP00000318195,9606.ENSP00000324173,9606.ENSP00000339095,9606.ENSP00000349748,9606.ENSP00000352257,9606.ENSP00000356520,9606.ENSP00000357283,9606.ENSP00000359645,9606.ENSP00000362744,9606.ENSP00000365439,9606.ENSP00000380033,…	MYH9,COL1A1,SRSF1,HNRNPU,NPM1,PCBP1,EEF2,PABPC1,NCL,HSPA5,RPS7,SFPQ,XRCC6,DHX9,LMNA,RBMX,RPS4X,HNRNPK,DDX17,ELAVL1,HNRNPC,PHB
GO:0048255	mRNA stabilization	5	37	1.56	1.20e-05	9606.ENSP00000283179,9606.ENSP00000313007,9606.ENSP00000356520,9606.ENSP00000385269,9606.ENSP00000451291	HNRNPU,PABPC1,DHX9,ELAVL1,HNRNPC
GO:0031325	positive regulation of cellular metabolic process	29	3060	0.41	1.26e-05	9606.ENSP00000216181,9606.ENSP00000225964,9606.ENSP00000233893,9606.ENSP00000258962,9606.ENSP00000268182,9606.ENSP00000283179,9606.ENSP00000296930,9606.ENSP00000304592,9606.ENSP00000305556,9606.ENSP00000307940,9606.ENSP00000313007,9606.ENSP00000318195,9606.ENSP00000324173,9606.ENSP00000341826,9606.ENSP00000346694,9606.ENSP00000349748,9606.ENSP00000352257,9606.ENSP00000356520,9606.ENSP00000359645,…	MYH9,COL1A1,HSPE1,SRSF1,IQGAP1,HNRNPU,NPM1,FASN,PCBP1,EEF2,PABPC1,NCL,HSPA5,HNRNPA1,HNRNPA2B1,SFPQ,XRCC6,DHX9,RBMX,HSP90AB1,RPS4X,HNRNPK,HSPD1,XRCC5,DDX17,KHSRP,ELAVL1,PHB2,PHB
GO:0060255	regulation of macromolecule metabolic process	43	6072	0.28	1.32e-05	9606.ENSP00000216181,9606.ENSP00000225964,9606.ENSP00000233893,9606.ENSP00000258962,9606.ENSP00000264335,9606.ENSP00000268182,9606.ENSP00000283179,9606.ENSP00000296930,9606.ENSP00000298510,9606.ENSP00000299767,9606.ENSP00000305556,9606.ENSP00000307705,9606.ENSP00000307889,9606.ENSP00000307940,9606.ENSP00000311430,9606.ENSP00000312625,9606.ENSP00000313007,9606.ENSP00000318195,9606.ENSP00000324173,…	MYH9,COL1A1,HSPE1,SRSF1,YWHAE,IQGAP1,HNRNPU,NPM1,PRDX3,HSP90B1,PCBP1,HIST1H1E,RPL13,EEF2,RPL4,HP1BP3,PABPC1,NCL,HSPA5,RPS7,RPL7,HNRNPA1,HNRNPA2B1,SFPQ,XRCC6,DHX9,LMNA,RBMX,HSP90AB1,RPL7A,RPS4X,HNRNPK,HSPD1,XRCC5,NUMA1,RPL24,DDX17,KHSRP,ELAVL1,PHB2,RPL18,HNRNPC,PHB
GO:0048024	regulation of mRNA splicing, via spliceosome	6	77	1.33	1.54e-05	9606.ENSP00000283179,9606.ENSP00000341826,9606.ENSP00000346694,9606.ENSP00000359645,9606.ENSP00000365439,9606.ENSP00000380033	HNRNPU,HNRNPA1,HNRNPA2B1,RBMX,HNRNPK,DDX17
GO:0010608	posttranscriptional regulation of gene expression	11	441	0.83	1.86e-05	9606.ENSP00000283179,9606.ENSP00000296930,9606.ENSP00000307940,9606.ENSP00000313007,9606.ENSP00000318195,9606.ENSP00000346694,9606.ENSP00000356520,9606.ENSP00000362744,9606.ENSP00000381216,9606.ENSP00000385269,9606.ENSP00000451291	HNRNPU,NPM1,EEF2,PABPC1,NCL,HNRNPA2B1,DHX9,RPS4X,KHSRP,ELAVL1,HNRNPC
GO:0032204	regulation of telomere maintenance	6	81	1.3	1.98e-05	9606.ENSP00000283179,9606.ENSP00000341826,9606.ENSP00000346694,9606.ENSP00000357283,9606.ENSP00000375978,9606.ENSP00000451291	HNRNPU,HNRNPA1,HNRNPA2B1,LMNA,XRCC5,HNRNPC
GO:0051173	positive regulation of nitrogen compound metabolic process	28	2946	0.41	1.98e-05	9606.ENSP00000216181,9606.ENSP00000225964,9606.ENSP00000233893,9606.ENSP00000258962,9606.ENSP00000268182,9606.ENSP00000283179,9606.ENSP00000296930,9606.ENSP00000305556,9606.ENSP00000307940,9606.ENSP00000313007,9606.ENSP00000318195,9606.ENSP00000324173,9606.ENSP00000341826,9606.ENSP00000346694,9606.ENSP00000349748,9606.ENSP00000352257,9606.ENSP00000356520,9606.ENSP00000359645,9606.ENSP00000360609,…	MYH9,COL1A1,HSPE1,SRSF1,IQGAP1,HNRNPU,NPM1,PCBP1,EEF2,PABPC1,NCL,HSPA5,HNRNPA1,HNRNPA2B1,SFPQ,XRCC6,DHX9,RBMX,HSP90AB1,RPS4X,HNRNPK,HSPD1,XRCC5,DDX17,KHSRP,ELAVL1,PHB2,PHB
GO:0010557	positive regulation of macromolecule biosynthetic process	21	1758	0.51	2.25e-05	9606.ENSP00000225964,9606.ENSP00000283179,9606.ENSP00000296930,9606.ENSP00000305556,9606.ENSP00000307940,9606.ENSP00000313007,9606.ENSP00000318195,9606.ENSP00000324173,9606.ENSP00000341826,9606.ENSP00000346694,9606.ENSP00000349748,9606.ENSP00000352257,9606.ENSP00000356520,9606.ENSP00000359645,9606.ENSP00000360609,9606.ENSP00000362744,9606.ENSP00000365439,9606.ENSP00000375978,9606.ENSP00000380033,…	COL1A1,HNRNPU,NPM1,PCBP1,EEF2,PABPC1,NCL,HSPA5,HNRNPA1,HNRNPA2B1,SFPQ,XRCC6,DHX9,RBMX,HSP90AB1,RPS4X,HNRNPK,XRCC5,DDX17,ELAVL1,PHB
GO:1901575	organic substance catabolic process	20	1609	0.53	2.35e-05	9606.ENSP00000236671,9606.ENSP00000277865,9606.ENSP00000299767,9606.ENSP00000307889,9606.ENSP00000311430,9606.ENSP00000313007,9606.ENSP00000324173,9606.ENSP00000325136,9606.ENSP00000338413,9606.ENSP00000339095,9606.ENSP00000339795,9606.ENSP00000340684,9606.ENSP00000343657,9606.ENSP00000361076,9606.ENSP00000362744,9606.ENSP00000377640,9606.ENSP00000381216,9606.ENSP00000445175,9606.ENSP00000447001,…	CTSD,GLUD1,HSP90B1,RPL13,RPL4,PABPC1,HSPA5,HADHB,UBA1,RPS7,RPL7,MAOA,MCCC2,RPL7A,RPS4X,RPL24,KHSRP,LDHA,RPL18,ALDH6A1
GO:0019222	regulation of metabolic process	44	6516	0.26	3.10e-05	9606.ENSP00000216181,9606.ENSP00000225964,9606.ENSP00000233893,9606.ENSP00000258962,9606.ENSP00000264335,9606.ENSP00000268182,9606.ENSP00000283179,9606.ENSP00000296930,9606.ENSP00000298510,9606.ENSP00000299767,9606.ENSP00000304592,9606.ENSP00000305556,9606.ENSP00000307705,9606.ENSP00000307889,9606.ENSP00000307940,9606.ENSP00000311430,9606.ENSP00000312625,9606.ENSP00000313007,9606.ENSP00000318195,…	MYH9,COL1A1,HSPE1,SRSF1,YWHAE,IQGAP1,HNRNPU,NPM1,PRDX3,HSP90B1,FASN,PCBP1,HIST1H1E,RPL13,EEF2,RPL4,HP1BP3,PABPC1,NCL,HSPA5,RPS7,RPL7,HNRNPA1,HNRNPA2B1,SFPQ,XRCC6,DHX9,LMNA,RBMX,HSP90AB1,RPL7A,RPS4X,HNRNPK,HSPD1,XRCC5,NUMA1,RPL24,DDX17,KHSRP,ELAVL1,PHB2,RPL18,HNRNPC,PHB
GO:0031328	positive regulation of cellular biosynthetic process	21	1846	0.49	4.68e-05	9606.ENSP00000225964,9606.ENSP00000283179,9606.ENSP00000296930,9606.ENSP00000305556,9606.ENSP00000307940,9606.ENSP00000313007,9606.ENSP00000318195,9606.ENSP00000324173,9606.ENSP00000341826,9606.ENSP00000346694,9606.ENSP00000349748,9606.ENSP00000352257,9606.ENSP00000356520,9606.ENSP00000359645,9606.ENSP00000360609,9606.ENSP00000362744,9606.ENSP00000365439,9606.ENSP00000375978,9606.ENSP00000380033,…	COL1A1,HNRNPU,NPM1,PCBP1,EEF2,PABPC1,NCL,HSPA5,HNRNPA1,HNRNPA2B1,SFPQ,XRCC6,DHX9,RBMX,HSP90AB1,RPS4X,HNRNPK,XRCC5,DDX17,ELAVL1,PHB
GO:0043603	cellular amide metabolic process	13	732	0.68	6.02e-05	9606.ENSP00000304592,9606.ENSP00000307889,9606.ENSP00000307940,9606.ENSP00000311430,9606.ENSP00000313007,9606.ENSP00000322439,9606.ENSP00000339095,9606.ENSP00000339795,9606.ENSP00000343657,9606.ENSP00000361076,9606.ENSP00000362744,9606.ENSP00000377640,9606.ENSP00000447001	FASN,RPL13,EEF2,RPL4,PABPC1,TUFM,RPS7,RPL7,MCCC2,RPL7A,RPS4X,RPL24,RPL18
GO:0022613	ribonucleoprotein complex biogenesis	10	409	0.82	6.33e-05	9606.ENSP00000258962,9606.ENSP00000296930,9606.ENSP00000339095,9606.ENSP00000339795,9606.ENSP00000356520,9606.ENSP00000359645,9606.ENSP00000360609,9606.ENSP00000361076,9606.ENSP00000377640,9606.ENSP00000380033	SRSF1,NPM1,RPS7,RPL7,DHX9,RBMX,HSP90AB1,RPL7A,RPL24,DDX17
GO:0042221	response to chemical	33	4153	0.33	6.33e-05	9606.ENSP00000225964,9606.ENSP00000233893,9606.ENSP00000261366,9606.ENSP00000268182,9606.ENSP00000283179,9606.ENSP00000296930,9606.ENSP00000297185,9606.ENSP00000298510,9606.ENSP00000299767,9606.ENSP00000304592,9606.ENSP00000307940,9606.ENSP00000312625,9606.ENSP00000318195,9606.ENSP00000322439,9606.ENSP00000324173,9606.ENSP00000325376,9606.ENSP00000340684,9606.ENSP00000341826,9606.ENSP00000346694,…	COL1A1,HSPE1,LMNB1,IQGAP1,HNRNPU,NPM1,HSPA9,PRDX3,HSP90B1,FASN,EEF2,HP1BP3,NCL,TUFM,HSPA5,HNRNPM,MAOA,HNRNPA1,HNRNPA2B1,SPTBN1,DHX9,LMNA,RBMX,HSP90AB1,APRT,POSTN,HSPD1,XRCC5,DDX17,KHSRP,PHB2,LDHA,PHB
GO:0002181	cytoplasmic translation	5	57	1.38	6.79e-05	9606.ENSP00000311430,9606.ENSP00000339095,9606.ENSP00000339795,9606.ENSP00000377640,9606.ENSP00000447001	RPL4,RPS7,RPL7,RPL24,RPL18
GO:1901564	organonitrogen compound metabolic process	38	5281	0.29	7.10e-05	9606.ENSP00000216181,9606.ENSP00000226299,9606.ENSP00000236671,9606.ENSP00000262030,9606.ENSP00000264335,9606.ENSP00000277865,9606.ENSP00000298510,9606.ENSP00000299767,9606.ENSP00000304592,9606.ENSP00000307705,9606.ENSP00000307889,9606.ENSP00000307940,9606.ENSP00000311430,9606.ENSP00000313007,9606.ENSP00000322439,9606.ENSP00000324173,9606.ENSP00000327070,9606.ENSP00000338413,9606.ENSP00000339095,…	MYH9,LAP3,CTSD,ATP5B,YWHAE,GLUD1,PRDX3,HSP90B1,FASN,HIST1H1E,RPL13,EEF2,RPL4,PABPC1,TUFM,HSPA5,MDH2,UBA1,RPS7,RPL7,GANAB,MAOA,MCCC2,SPTBN1,SFPQ,TGM2,RBMX,RPL7A,RPS4X,APRT,HSPD1,RPL24,ATP5A1,TKT,LDHA,RPL18,ALDH6A1,PHB
GO:2000278	regulation of DNA biosynthetic process	6	108	1.18	8.07e-05	9606.ENSP00000283179,9606.ENSP00000341826,9606.ENSP00000346694,9606.ENSP00000360609,9606.ENSP00000375978,9606.ENSP00000451291	HNRNPU,HNRNPA1,HNRNPA2B1,HSP90AB1,XRCC5,HNRNPC
GO:0045727	positive regulation of translation	6	110	1.17	8.84e-05	9606.ENSP00000296930,9606.ENSP00000307940,9606.ENSP00000313007,9606.ENSP00000356520,9606.ENSP00000362744,9606.ENSP00000385269	NPM1,EEF2,PABPC1,DHX9,RPS4X,ELAVL1
GO:0045935	positive regulation of nucleobase-containing compound metabolic process	20	1770	0.49	8.84e-05	9606.ENSP00000225964,9606.ENSP00000258962,9606.ENSP00000283179,9606.ENSP00000296930,9606.ENSP00000305556,9606.ENSP00000313007,9606.ENSP00000318195,9606.ENSP00000324173,9606.ENSP00000341826,9606.ENSP00000346694,9606.ENSP00000349748,9606.ENSP00000352257,9606.ENSP00000356520,9606.ENSP00000359645,9606.ENSP00000360609,9606.ENSP00000365439,9606.ENSP00000375978,9606.ENSP00000380033,9606.ENSP00000381216,…	COL1A1,SRSF1,HNRNPU,NPM1,PCBP1,PABPC1,NCL,HSPA5,HNRNPA1,HNRNPA2B1,SFPQ,XRCC6,DHX9,RBMX,HSP90AB1,HNRNPK,XRCC5,DDX17,KHSRP,PHB
GO:0071840	cellular component organization or biogenesis	38	5342	0.29	9.20e-05	9606.ENSP00000216181,9606.ENSP00000225964,9606.ENSP00000258962,9606.ENSP00000262030,9606.ENSP00000264335,9606.ENSP00000268182,9606.ENSP00000283179,9606.ENSP00000296930,9606.ENSP00000297185,9606.ENSP00000298510,9606.ENSP00000299767,9606.ENSP00000307705,9606.ENSP00000312625,9606.ENSP00000339001,9606.ENSP00000339095,9606.ENSP00000339795,9606.ENSP00000343657,9606.ENSP00000346694,9606.ENSP00000349259,…	MYH9,COL1A1,SRSF1,ATP5B,YWHAE,IQGAP1,HNRNPU,NPM1,HSPA9,PRDX3,HSP90B1,HIST1H1E,HP1BP3,TUBB,RPS7,RPL7,MCCC2,HNRNPA2B1,SPTBN1,SFPQ,XRCC6,TGM2,DHX9,LMNA,S100A6,RBMX,HSP90AB1,RPL7A,POSTN,HSPD1,XRCC5,NUMA1,RPL24,DDX17,ATP5A1,ELAVL1,PHB2,PHB
GO:0048523	negative regulation of cellular process	34	4454	0.32	9.39e-05	9606.ENSP00000216181,9606.ENSP00000225964,9606.ENSP00000262030,9606.ENSP00000264335,9606.ENSP00000268182,9606.ENSP00000283179,9606.ENSP00000296930,9606.ENSP00000297185,9606.ENSP00000298510,9606.ENSP00000299767,9606.ENSP00000307705,9606.ENSP00000313007,9606.ENSP00000318195,9606.ENSP00000324173,9606.ENSP00000339095,9606.ENSP00000341826,9606.ENSP00000346694,9606.ENSP00000349259,9606.ENSP00000349748,…	MYH9,COL1A1,ATP5B,YWHAE,IQGAP1,HNRNPU,NPM1,HSPA9,PRDX3,HSP90B1,HIST1H1E,PABPC1,NCL,HSPA5,RPS7,HNRNPA1,HNRNPA2B1,SPTBN1,SFPQ,XRCC6,DHX9,LMNA,RBMX,HSP90AB1,HNRNPK,POSTN,HSPD1,XRCC5,KHSRP,ATP5A1,ELAVL1,PHB2,HNRNPC,PHB
GO:1904356	regulation of telomere maintenance via telomere lengthening	5	62	1.34	9.39e-05	9606.ENSP00000283179,9606.ENSP00000341826,9606.ENSP00000346694,9606.ENSP00000375978,9606.ENSP00000451291	HNRNPU,HNRNPA1,HNRNPA2B1,XRCC5,HNRNPC
GO:0050789	regulation of biological process	59	11116	0.16	0.00012	9606.ENSP00000216181,9606.ENSP00000225964,9606.ENSP00000233893,9606.ENSP00000258962,9606.ENSP00000261366,9606.ENSP00000262030,9606.ENSP00000264335,9606.ENSP00000268182,9606.ENSP00000277865,9606.ENSP00000283179,9606.ENSP00000286091,9606.ENSP00000296930,9606.ENSP00000297185,9606.ENSP00000298510,9606.ENSP00000299767,9606.ENSP00000304592,9606.ENSP00000305556,9606.ENSP00000307705,9606.ENSP00000307889,…	MYH9,COL1A1,HSPE1,SRSF1,LMNB1,ATP5B,YWHAE,IQGAP1,GLUD1,HNRNPU,PDIA4,NPM1,HSPA9,PRDX3,HSP90B1,FASN,PCBP1,HIST1H1E,RPL13,EEF2,RPL4,HP1BP3,PABPC1,NCL,HSPA5,HNRNPM,TUBB,RPS7,RPL7,MAOA,HNRNPA1,HNRNPA2B1,SPTBN1,SFPQ,XRCC6,TGM2,DHX9,LMNA,S100A6,RBMX,HSP90AB1,RPL7A,RPS4X,HNRNPK,POSTN,HSPD1,XRCC5,NUMA1,RPL24,DDX17,KHSRP,ATP5A1,ELAVL1,TKT,PHB2,LDHA,RPL18,HNRNPC,PHB
GO:1901566	organonitrogen compound biosynthetic process	17	1370	0.53	0.00016	9606.ENSP00000262030,9606.ENSP00000277865,9606.ENSP00000304592,9606.ENSP00000307889,9606.ENSP00000307940,9606.ENSP00000311430,9606.ENSP00000313007,9606.ENSP00000322439,9606.ENSP00000339095,9606.ENSP00000339795,9606.ENSP00000361076,9606.ENSP00000362744,9606.ENSP00000367615,9606.ENSP00000377640,9606.ENSP00000381736,9606.ENSP00000445175,9606.ENSP00000447001	ATP5B,GLUD1,FASN,RPL13,EEF2,RPL4,PABPC1,TUFM,RPS7,RPL7,RPL7A,RPS4X,APRT,RPL24,ATP5A1,LDHA,RPL18
GO:0009895	negative regulation of catabolic process	8	274	0.9	0.00017	9606.ENSP00000283179,9606.ENSP00000313007,9606.ENSP00000339095,9606.ENSP00000356520,9606.ENSP00000360609,9606.ENSP00000385269,9606.ENSP00000451291,9606.ENSP00000479488	HNRNPU,PABPC1,RPS7,DHX9,HSP90AB1,ELAVL1,HNRNPC,PHB
GO:0044085	cellular component biogenesis	24	2556	0.41	0.00017	9606.ENSP00000225964,9606.ENSP00000258962,9606.ENSP00000264335,9606.ENSP00000296930,9606.ENSP00000297185,9606.ENSP00000299767,9606.ENSP00000307705,9606.ENSP00000312625,9606.ENSP00000339001,9606.ENSP00000339095,9606.ENSP00000339795,9606.ENSP00000343657,9606.ENSP00000349259,9606.ENSP00000352257,9606.ENSP00000355330,9606.ENSP00000356520,9606.ENSP00000359645,9606.ENSP00000360609,9606.ENSP00000361076,…	COL1A1,SRSF1,YWHAE,NPM1,HSPA9,HSP90B1,HIST1H1E,HP1BP3,TUBB,RPS7,RPL7,MCCC2,SPTBN1,XRCC6,TGM2,DHX9,RBMX,HSP90AB1,RPL7A,HSPD1,NUMA1,RPL24,DDX17,ELAVL1
GO:0009057	macromolecule catabolic process	14	970	0.59	0.00022	9606.ENSP00000236671,9606.ENSP00000299767,9606.ENSP00000307889,9606.ENSP00000311430,9606.ENSP00000313007,9606.ENSP00000324173,9606.ENSP00000338413,9606.ENSP00000339095,9606.ENSP00000339795,9606.ENSP00000361076,9606.ENSP00000362744,9606.ENSP00000377640,9606.ENSP00000381216,9606.ENSP00000447001	CTSD,HSP90B1,RPL13,RPL4,PABPC1,HSPA5,UBA1,RPS7,RPL7,RPL7A,RPS4X,RPL24,KHSRP,RPL18
GO:0044265	cellular macromolecule catabolic process	13	842	0.62	0.00023	9606.ENSP00000299767,9606.ENSP00000307889,9606.ENSP00000311430,9606.ENSP00000313007,9606.ENSP00000324173,9606.ENSP00000338413,9606.ENSP00000339095,9606.ENSP00000339795,9606.ENSP00000361076,9606.ENSP00000362744,9606.ENSP00000377640,9606.ENSP00000381216,9606.ENSP00000447001	HSP90B1,RPL13,RPL4,PABPC1,HSPA5,UBA1,RPS7,RPL7,RPL7A,RPS4X,RPL24,KHSRP,RPL18
GO:0051052	regulation of DNA metabolic process	9	381	0.81	0.00023	9606.ENSP00000283179,9606.ENSP00000296930,9606.ENSP00000341826,9606.ENSP00000346694,9606.ENSP00000356520,9606.ENSP00000357283,9606.ENSP00000360609,9606.ENSP00000375978,9606.ENSP00000451291	HNRNPU,NPM1,HNRNPA1,HNRNPA2B1,DHX9,LMNA,HSP90AB1,XRCC5,HNRNPC
GO:0031324	negative regulation of cellular metabolic process	23	2463	0.4	0.00029	9606.ENSP00000264335,9606.ENSP00000268182,9606.ENSP00000283179,9606.ENSP00000296930,9606.ENSP00000298510,9606.ENSP00000307705,9606.ENSP00000313007,9606.ENSP00000318195,9606.ENSP00000339095,9606.ENSP00000341826,9606.ENSP00000346694,9606.ENSP00000349748,9606.ENSP00000352257,9606.ENSP00000356520,9606.ENSP00000359645,9606.ENSP00000360609,9606.ENSP00000365439,9606.ENSP00000375978,9606.ENSP00000381216,…	YWHAE,IQGAP1,HNRNPU,NPM1,PRDX3,HIST1H1E,PABPC1,NCL,RPS7,HNRNPA1,HNRNPA2B1,SFPQ,XRCC6,DHX9,RBMX,HSP90AB1,HNRNPK,XRCC5,KHSRP,ELAVL1,PHB2,HNRNPC,PHB
GO:0006457	protein folding	7	214	0.95	0.00030	9606.ENSP00000233893,9606.ENSP00000286091,9606.ENSP00000297185,9606.ENSP00000299767,9606.ENSP00000324173,9606.ENSP00000360609,9606.ENSP00000373620	HSPE1,PDIA4,HSPA9,HSP90B1,HSPA5,HSP90AB1,HSPD1
GO:0032205	negative regulation of telomere maintenance	4	38	1.46	0.00031	9606.ENSP00000283179,9606.ENSP00000341826,9606.ENSP00000375978,9606.ENSP00000451291	HNRNPU,HNRNPA1,XRCC5,HNRNPC
GO:0014070	response to organic cyclic compound	13	873	0.61	0.00032	9606.ENSP00000225964,9606.ENSP00000283179,9606.ENSP00000296930,9606.ENSP00000299767,9606.ENSP00000307940,9606.ENSP00000324173,9606.ENSP00000346694,9606.ENSP00000356520,9606.ENSP00000360609,9606.ENSP00000369071,9606.ENSP00000380033,9606.ENSP00000445175,9606.ENSP00000479488	COL1A1,HNRNPU,NPM1,HSP90B1,EEF2,HSPA5,HNRNPA2B1,DHX9,HSP90AB1,POSTN,DDX17,LDHA,PHB
GO:0065007	biological regulation	60	11740	0.14	0.00032	9606.ENSP00000216181,9606.ENSP00000225964,9606.ENSP00000233893,9606.ENSP00000258962,9606.ENSP00000261366,9606.ENSP00000262030,9606.ENSP00000264335,9606.ENSP00000268182,9606.ENSP00000277865,9606.ENSP00000283179,9606.ENSP00000286091,9606.ENSP00000296930,9606.ENSP00000297185,9606.ENSP00000298510,9606.ENSP00000299767,9606.ENSP00000304592,9606.ENSP00000305556,9606.ENSP00000307705,9606.ENSP00000307889,…	MYH9,COL1A1,HSPE1,SRSF1,LMNB1,ATP5B,YWHAE,IQGAP1,GLUD1,HNRNPU,PDIA4,NPM1,HSPA9,PRDX3,HSP90B1,FASN,PCBP1,HIST1H1E,RPL13,EEF2,RPL4,HP1BP3,PABPC1,NCL,HSPA5,HNRNPM,TUBB,RPS7,RPL7,MAOA,HNRNPA1,HNRNPA2B1,SPTBN1,SFPQ,XRCC6,TGM2,DHX9,LMNA,S100A6,RBMX,HSP90AB1,RPL7A,RPS4X,HNRNPK,APRT,POSTN,HSPD1,XRCC5,NUMA1,RPL24,DDX17,KHSRP,ATP5A1,ELAVL1,TKT,PHB2,LDHA,RPL18,HNRNPC,PHB
GO:0071407	cellular response to organic cyclic compound	10	505	0.73	0.00032	9606.ENSP00000225964,9606.ENSP00000283179,9606.ENSP00000296930,9606.ENSP00000299767,9606.ENSP00000324173,9606.ENSP00000346694,9606.ENSP00000356520,9606.ENSP00000360609,9606.ENSP00000380033,9606.ENSP00000479488	COL1A1,HNRNPU,NPM1,HSP90B1,HSPA5,HNRNPA2B1,DHX9,HSP90AB1,DDX17,PHB
GO:0051172	negative regulation of nitrogen compound metabolic process	22	2307	0.41	0.00033	9606.ENSP00000264335,9606.ENSP00000283179,9606.ENSP00000296930,9606.ENSP00000298510,9606.ENSP00000307705,9606.ENSP00000313007,9606.ENSP00000318195,9606.ENSP00000339095,9606.ENSP00000341826,9606.ENSP00000346694,9606.ENSP00000349748,9606.ENSP00000352257,9606.ENSP00000356520,9606.ENSP00000359645,9606.ENSP00000360609,9606.ENSP00000365439,9606.ENSP00000375978,9606.ENSP00000381216,9606.ENSP00000385269,…	YWHAE,HNRNPU,NPM1,PRDX3,HIST1H1E,PABPC1,NCL,RPS7,HNRNPA1,HNRNPA2B1,SFPQ,XRCC6,DHX9,RBMX,HSP90AB1,HNRNPK,XRCC5,KHSRP,ELAVL1,PHB2,HNRNPC,PHB
GO:0033044	regulation of chromosome organization	8	313	0.84	0.00039	9606.ENSP00000283179,9606.ENSP00000341826,9606.ENSP00000346694,9606.ENSP00000349748,9606.ENSP00000357283,9606.ENSP00000375978,9606.ENSP00000377298,9606.ENSP00000451291	HNRNPU,HNRNPA1,HNRNPA2B1,SFPQ,LMNA,XRCC5,NUMA1,HNRNPC
GO:0000381	regulation of alternative mRNA splicing, via spliceosome	4	42	1.41	0.00042	9606.ENSP00000283179,9606.ENSP00000341826,9606.ENSP00000359645,9606.ENSP00000380033	HNRNPU,HNRNPA1,RBMX,DDX17
GO:0043170	macromolecule metabolic process	45	7453	0.22	0.00042	9606.ENSP00000216181,9606.ENSP00000226299,9606.ENSP00000236671,9606.ENSP00000258962,9606.ENSP00000264335,9606.ENSP00000283179,9606.ENSP00000296930,9606.ENSP00000298510,9606.ENSP00000299767,9606.ENSP00000305556,9606.ENSP00000307705,9606.ENSP00000307889,9606.ENSP00000307940,9606.ENSP00000311430,9606.ENSP00000313007,9606.ENSP00000322439,9606.ENSP00000324173,9606.ENSP00000325376,9606.ENSP00000327070,…	MYH9,LAP3,CTSD,SRSF1,YWHAE,HNRNPU,NPM1,PRDX3,HSP90B1,PCBP1,HIST1H1E,RPL13,EEF2,RPL4,PABPC1,TUFM,HSPA5,HNRNPM,MDH2,UBA1,RPS7,RPL7,GANAB,HNRNPA1,HNRNPA2B1,SPTBN1,SFPQ,XRCC6,TGM2,DHX9,RBMX,HSP90AB1,RPL7A,RPS4X,HNRNPK,HSPD1,XRCC5,RPL24,DDX17,KHSRP,ELAVL1,PHB2,RPL18,HNRNPC,PHB
GO:0006986	response to unfolded protein	6	153	1.03	0.00044	9606.ENSP00000233893,9606.ENSP00000299767,9606.ENSP00000324173,9606.ENSP00000357283,9606.ENSP00000360609,9606.ENSP00000373620	HSPE1,HSP90B1,HSPA5,LMNA,HSP90AB1,HSPD1
GO:0042981	regulation of apoptotic process	17	1501	0.49	0.00044	9606.ENSP00000233893,9606.ENSP00000264335,9606.ENSP00000296930,9606.ENSP00000297185,9606.ENSP00000298510,9606.ENSP00000299767,9606.ENSP00000324173,9606.ENSP00000339095,9606.ENSP00000349748,9606.ENSP00000355330,9606.ENSP00000357283,9606.ENSP00000360609,9606.ENSP00000365439,9606.ENSP00000373620,9606.ENSP00000441875,9606.ENSP00000445175,9606.ENSP00000479488	HSPE1,YWHAE,NPM1,HSPA9,PRDX3,HSP90B1,HSPA5,RPS7,SFPQ,TGM2,LMNA,HSP90AB1,HNRNPK,HSPD1,PHB2,LDHA,PHB
GO:0009628	response to abiotic stimulus	14	1052	0.56	0.00045	9606.ENSP00000225964,9606.ENSP00000264335,9606.ENSP00000296930,9606.ENSP00000299767,9606.ENSP00000312625,9606.ENSP00000324173,9606.ENSP00000352257,9606.ENSP00000357283,9606.ENSP00000360609,9606.ENSP00000369071,9606.ENSP00000373620,9606.ENSP00000375978,9606.ENSP00000441875,9606.ENSP00000445175	COL1A1,YWHAE,NPM1,HSP90B1,HP1BP3,HSPA5,XRCC6,LMNA,HSP90AB1,POSTN,HSPD1,XRCC5,PHB2,LDHA
GO:0010467	gene expression	29	3733	0.32	0.00045	9606.ENSP00000258962,9606.ENSP00000283179,9606.ENSP00000305556,9606.ENSP00000307889,9606.ENSP00000307940,9606.ENSP00000311430,9606.ENSP00000313007,9606.ENSP00000322439,9606.ENSP00000325376,9606.ENSP00000339095,9606.ENSP00000339795,9606.ENSP00000341826,9606.ENSP00000346694,9606.ENSP00000349748,9606.ENSP00000352257,9606.ENSP00000356520,9606.ENSP00000359645,9606.ENSP00000361076,9606.ENSP00000362744,…	SRSF1,HNRNPU,PCBP1,RPL13,EEF2,RPL4,PABPC1,TUFM,HNRNPM,RPS7,RPL7,HNRNPA1,HNRNPA2B1,SFPQ,XRCC6,DHX9,RBMX,RPL7A,RPS4X,HNRNPK,HSPD1,XRCC5,RPL24,DDX17,KHSRP,ELAVL1,PHB2,RPL18,HNRNPC
GO:0044271	cellular nitrogen compound biosynthetic process	28	3528	0.33	0.00045	9606.ENSP00000262030,9606.ENSP00000283179,9606.ENSP00000304592,9606.ENSP00000307889,9606.ENSP00000307940,9606.ENSP00000311430,9606.ENSP00000313007,9606.ENSP00000322439,9606.ENSP00000339095,9606.ENSP00000339795,9606.ENSP00000349748,9606.ENSP00000352257,9606.ENSP00000356520,9606.ENSP00000359645,9606.ENSP00000360609,9606.ENSP00000361076,9606.ENSP00000362744,9606.ENSP00000365439,9606.ENSP00000367615,…	ATP5B,HNRNPU,FASN,RPL13,EEF2,RPL4,PABPC1,TUFM,RPS7,RPL7,SFPQ,XRCC6,DHX9,RBMX,HSP90AB1,RPL7A,RPS4X,HNRNPK,APRT,XRCC5,RPL24,DDX17,KHSRP,ATP5A1,PHB2,LDHA,RPL18,PHB
GO:0090304	nucleic acid metabolic process	30	3941	0.32	0.00045	9606.ENSP00000258962,9606.ENSP00000283179,9606.ENSP00000296930,9606.ENSP00000305556,9606.ENSP00000307889,9606.ENSP00000311430,9606.ENSP00000313007,9606.ENSP00000325376,9606.ENSP00000339095,9606.ENSP00000339795,9606.ENSP00000341826,9606.ENSP00000346694,9606.ENSP00000349748,9606.ENSP00000352257,9606.ENSP00000356520,9606.ENSP00000359645,9606.ENSP00000360609,9606.ENSP00000361076,9606.ENSP00000362744,…	SRSF1,HNRNPU,NPM1,PCBP1,RPL13,RPL4,PABPC1,HNRNPM,RPS7,RPL7,HNRNPA1,HNRNPA2B1,SFPQ,XRCC6,DHX9,RBMX,HSP90AB1,RPL7A,RPS4X,HNRNPK,HSPD1,XRCC5,RPL24,DDX17,KHSRP,ELAVL1,PHB2,RPL18,HNRNPC,PHB
GO:0031330	negative regulation of cellular catabolic process	7	234	0.91	0.00047	9606.ENSP00000283179,9606.ENSP00000313007,9606.ENSP00000339095,9606.ENSP00000356520,9606.ENSP00000360609,9606.ENSP00000385269,9606.ENSP00000451291	HNRNPU,PABPC1,RPS7,DHX9,HSP90AB1,ELAVL1,HNRNPC
GO:0006417	regulation of translation	8	327	0.82	0.00049	9606.ENSP00000296930,9606.ENSP00000307940,9606.ENSP00000313007,9606.ENSP00000318195,9606.ENSP00000356520,9606.ENSP00000362744,9606.ENSP00000381216,9606.ENSP00000385269	NPM1,EEF2,PABPC1,NCL,DHX9,RPS4X,KHSRP,ELAVL1
GO:2001252	positive regulation of chromosome organization	6	160	1.01	0.00052	9606.ENSP00000283179,9606.ENSP00000341826,9606.ENSP00000346694,9606.ENSP00000349748,9606.ENSP00000375978,9606.ENSP00000377298	HNRNPU,HNRNPA1,HNRNPA2B1,SFPQ,XRCC5,NUMA1
GO:0016032	viral process	10	571	0.68	0.00077	9606.ENSP00000264335,9606.ENSP00000296930,9606.ENSP00000305556,9606.ENSP00000341826,9606.ENSP00000352257,9606.ENSP00000356520,9606.ENSP00000360609,9606.ENSP00000365439,9606.ENSP00000373620,9606.ENSP00000375978	YWHAE,NPM1,PCBP1,HNRNPA1,XRCC6,DHX9,HSP90AB1,HNRNPK,HSPD1,XRCC5
GO:0071103	DNA conformation change	7	257	0.87	0.00080	9606.ENSP00000296930,9606.ENSP00000307705,9606.ENSP00000312625,9606.ENSP00000346694,9606.ENSP00000352257,9606.ENSP00000356520,9606.ENSP00000375978	NPM1,HIST1H1E,HP1BP3,HNRNPA2B1,XRCC6,DHX9,XRCC5
GO:0051247	positive regulation of protein metabolic process	17	1587	0.46	0.00081	9606.ENSP00000216181,9606.ENSP00000233893,9606.ENSP00000268182,9606.ENSP00000296930,9606.ENSP00000307940,9606.ENSP00000313007,9606.ENSP00000324173,9606.ENSP00000352257,9606.ENSP00000356520,9606.ENSP00000360609,9606.ENSP00000362744,9606.ENSP00000365439,9606.ENSP00000373620,9606.ENSP00000375978,9606.ENSP00000385269,9606.ENSP00000441875,9606.ENSP00000479488	MYH9,HSPE1,IQGAP1,NPM1,EEF2,PABPC1,HSPA5,XRCC6,DHX9,HSP90AB1,RPS4X,HNRNPK,HSPD1,XRCC5,ELAVL1,PHB2,PHB
GO:0051246	regulation of protein metabolic process	23	2668	0.37	0.00087	9606.ENSP00000216181,9606.ENSP00000233893,9606.ENSP00000264335,9606.ENSP00000268182,9606.ENSP00000296930,9606.ENSP00000298510,9606.ENSP00000299767,9606.ENSP00000307940,9606.ENSP00000313007,9606.ENSP00000318195,9606.ENSP00000324173,9606.ENSP00000339095,9606.ENSP00000352257,9606.ENSP00000356520,9606.ENSP00000360609,9606.ENSP00000362744,9606.ENSP00000365439,9606.ENSP00000373620,9606.ENSP00000375978,…	MYH9,HSPE1,YWHAE,IQGAP1,NPM1,PRDX3,HSP90B1,EEF2,PABPC1,NCL,HSPA5,RPS7,XRCC6,DHX9,HSP90AB1,RPS4X,HNRNPK,HSPD1,XRCC5,KHSRP,ELAVL1,PHB2,PHB
GO:0006913	nucleocytoplasmic transport	7	263	0.86	0.00090	9606.ENSP00000258962,9606.ENSP00000296930,9606.ENSP00000297185,9606.ENSP00000341826,9606.ENSP00000346694,9606.ENSP00000357283,9606.ENSP00000441875	SRSF1,NPM1,HSPA9,HNRNPA1,HNRNPA2B1,LMNA,PHB2
GO:0032268	regulation of cellular protein metabolic process	22	2486	0.38	0.00090	9606.ENSP00000216181,9606.ENSP00000233893,9606.ENSP00000264335,9606.ENSP00000268182,9606.ENSP00000296930,9606.ENSP00000298510,9606.ENSP00000299767,9606.ENSP00000307940,9606.ENSP00000313007,9606.ENSP00000318195,9606.ENSP00000324173,9606.ENSP00000339095,9606.ENSP00000352257,9606.ENSP00000356520,9606.ENSP00000360609,9606.ENSP00000362744,9606.ENSP00000373620,9606.ENSP00000375978,9606.ENSP00000381216,…	MYH9,HSPE1,YWHAE,IQGAP1,NPM1,PRDX3,HSP90B1,EEF2,PABPC1,NCL,HSPA5,RPS7,XRCC6,DHX9,HSP90AB1,RPS4X,HSPD1,XRCC5,KHSRP,ELAVL1,PHB2,PHB
GO:0044344	cellular response to fibroblast growth factor stimulus	5	108	1.1	0.00090	9606.ENSP00000225964,9606.ENSP00000268182,9606.ENSP00000325376,9606.ENSP00000341826,9606.ENSP00000369071	COL1A1,IQGAP1,HNRNPM,HNRNPA1,POSTN
GO:0032210	regulation of telomere maintenance via telomerase	4	54	1.3	0.00091	9606.ENSP00000283179,9606.ENSP00000341826,9606.ENSP00000375978,9606.ENSP00000451291	HNRNPU,HNRNPA1,XRCC5,HNRNPC
GO:0051716	cellular response to stimulus	39	6212	0.23	0.0010	9606.ENSP00000216181,9606.ENSP00000225964,9606.ENSP00000261366,9606.ENSP00000264335,9606.ENSP00000268182,9606.ENSP00000283179,9606.ENSP00000286091,9606.ENSP00000296930,9606.ENSP00000297185,9606.ENSP00000298510,9606.ENSP00000299767,9606.ENSP00000304592,9606.ENSP00000307940,9606.ENSP00000312625,9606.ENSP00000318195,9606.ENSP00000324173,9606.ENSP00000325376,9606.ENSP00000338413,9606.ENSP00000340684,…	MYH9,COL1A1,LMNB1,YWHAE,IQGAP1,HNRNPU,PDIA4,NPM1,HSPA9,PRDX3,HSP90B1,FASN,EEF2,HP1BP3,NCL,HSPA5,HNRNPM,UBA1,MAOA,HNRNPA1,HNRNPA2B1,SPTBN1,SFPQ,XRCC6,TGM2,DHX9,LMNA,S100A6,RBMX,HSP90AB1,HNRNPK,APRT,POSTN,HSPD1,XRCC5,DDX17,KHSRP,PHB2,PHB
GO:0080090	regulation of primary metabolic process	38	5982	0.24	0.0011	9606.ENSP00000216181,9606.ENSP00000225964,9606.ENSP00000233893,9606.ENSP00000258962,9606.ENSP00000264335,9606.ENSP00000268182,9606.ENSP00000283179,9606.ENSP00000296930,9606.ENSP00000298510,9606.ENSP00000299767,9606.ENSP00000304592,9606.ENSP00000305556,9606.ENSP00000307705,9606.ENSP00000307940,9606.ENSP00000312625,9606.ENSP00000313007,9606.ENSP00000318195,9606.ENSP00000324173,9606.ENSP00000339095,…	MYH9,COL1A1,HSPE1,SRSF1,YWHAE,IQGAP1,HNRNPU,NPM1,PRDX3,HSP90B1,FASN,PCBP1,HIST1H1E,EEF2,HP1BP3,PABPC1,NCL,HSPA5,RPS7,HNRNPA1,HNRNPA2B1,SFPQ,XRCC6,DHX9,LMNA,RBMX,HSP90AB1,RPS4X,HNRNPK,HSPD1,XRCC5,NUMA1,DDX17,KHSRP,ELAVL1,PHB2,HNRNPC,PHB
GO:0032211	negative regulation of telomere maintenance via telomerase	3	21	1.59	0.0013	9606.ENSP00000283179,9606.ENSP00000341826,9606.ENSP00000451291	HNRNPU,HNRNPA1,HNRNPC
GO:0032270	positive regulation of cellular protein metabolic process	16	1496	0.46	0.0013	9606.ENSP00000216181,9606.ENSP00000233893,9606.ENSP00000268182,9606.ENSP00000296930,9606.ENSP00000307940,9606.ENSP00000313007,9606.ENSP00000324173,9606.ENSP00000352257,9606.ENSP00000356520,9606.ENSP00000360609,9606.ENSP00000362744,9606.ENSP00000373620,9606.ENSP00000375978,9606.ENSP00000385269,9606.ENSP00000441875,9606.ENSP00000479488	MYH9,HSPE1,IQGAP1,NPM1,EEF2,PABPC1,HSPA5,XRCC6,DHX9,HSP90AB1,RPS4X,HSPD1,XRCC5,ELAVL1,PHB2,PHB
GO:0048025	negative regulation of mRNA splicing, via spliceosome	3	21	1.59	0.0013	9606.ENSP00000346694,9606.ENSP00000359645,9606.ENSP00000365439	HNRNPA2B1,RBMX,HNRNPK
GO:0009651	response to salt stress	3	22	1.57	0.0014	9606.ENSP00000352257,9606.ENSP00000360609,9606.ENSP00000375978	XRCC6,HSP90AB1,XRCC5
GO:0050896	response to stimulus	45	7824	0.19	0.0014	9606.ENSP00000216181,9606.ENSP00000216254,9606.ENSP00000225964,9606.ENSP00000233893,9606.ENSP00000236671,9606.ENSP00000261366,9606.ENSP00000264335,9606.ENSP00000268182,9606.ENSP00000283179,9606.ENSP00000286091,9606.ENSP00000296930,9606.ENSP00000297185,9606.ENSP00000298510,9606.ENSP00000299767,9606.ENSP00000304592,9606.ENSP00000307940,9606.ENSP00000312625,9606.ENSP00000318195,9606.ENSP00000322439,…	MYH9,ACO2,COL1A1,HSPE1,CTSD,LMNB1,YWHAE,IQGAP1,HNRNPU,PDIA4,NPM1,HSPA9,PRDX3,HSP90B1,FASN,EEF2,HP1BP3,NCL,TUFM,HSPA5,HNRNPM,UBA1,TUBB,MAOA,HNRNPA1,HNRNPA2B1,SPTBN1,SFPQ,XRCC6,TGM2,DHX9,LMNA,S100A6,RBMX,HSP90AB1,HNRNPK,APRT,POSTN,HSPD1,XRCC5,DDX17,KHSRP,PHB2,LDHA,PHB
GO:0051171	regulation of nitrogen compound metabolic process	37	5827	0.24	0.0014	9606.ENSP00000216181,9606.ENSP00000225964,9606.ENSP00000233893,9606.ENSP00000258962,9606.ENSP00000264335,9606.ENSP00000268182,9606.ENSP00000283179,9606.ENSP00000296930,9606.ENSP00000298510,9606.ENSP00000299767,9606.ENSP00000305556,9606.ENSP00000307705,9606.ENSP00000307940,9606.ENSP00000312625,9606.ENSP00000313007,9606.ENSP00000318195,9606.ENSP00000324173,9606.ENSP00000339095,9606.ENSP00000341826,…	MYH9,COL1A1,HSPE1,SRSF1,YWHAE,IQGAP1,HNRNPU,NPM1,PRDX3,HSP90B1,PCBP1,HIST1H1E,EEF2,HP1BP3,PABPC1,NCL,HSPA5,RPS7,HNRNPA1,HNRNPA2B1,SFPQ,XRCC6,DHX9,LMNA,RBMX,HSP90AB1,RPS4X,HNRNPK,HSPD1,XRCC5,NUMA1,DDX17,KHSRP,ELAVL1,PHB2,HNRNPC,PHB
GO:0031323	regulation of cellular metabolic process	38	6082	0.23	0.0015	9606.ENSP00000216181,9606.ENSP00000225964,9606.ENSP00000233893,9606.ENSP00000258962,9606.ENSP00000264335,9606.ENSP00000268182,9606.ENSP00000283179,9606.ENSP00000296930,9606.ENSP00000298510,9606.ENSP00000299767,9606.ENSP00000304592,9606.ENSP00000305556,9606.ENSP00000307705,9606.ENSP00000307940,9606.ENSP00000312625,9606.ENSP00000313007,9606.ENSP00000318195,9606.ENSP00000324173,9606.ENSP00000339095,…	MYH9,COL1A1,HSPE1,SRSF1,YWHAE,IQGAP1,HNRNPU,NPM1,PRDX3,HSP90B1,FASN,PCBP1,HIST1H1E,EEF2,HP1BP3,PABPC1,NCL,HSPA5,RPS7,HNRNPA1,HNRNPA2B1,SFPQ,XRCC6,DHX9,LMNA,RBMX,HSP90AB1,RPS4X,HNRNPK,HSPD1,XRCC5,NUMA1,DDX17,KHSRP,ELAVL1,PHB2,HNRNPC,PHB
GO:0032392	DNA geometric change	4	63	1.24	0.0015	9606.ENSP00000346694,9606.ENSP00000352257,9606.ENSP00000356520,9606.ENSP00000375978	HNRNPA2B1,XRCC6,DHX9,XRCC5
GO:0022618	ribonucleoprotein complex assembly	6	203	0.9	0.0016	9606.ENSP00000258962,9606.ENSP00000296930,9606.ENSP00000356520,9606.ENSP00000359645,9606.ENSP00000360609,9606.ENSP00000377640	SRSF1,NPM1,DHX9,RBMX,HSP90AB1,RPL24
GO:0032481	positive regulation of type I interferon production	4	65	1.22	0.0016	9606.ENSP00000352257,9606.ENSP00000356520,9606.ENSP00000373620,9606.ENSP00000375978	XRCC6,DHX9,HSPD1,XRCC5
GO:0009058	biosynthetic process	32	4714	0.27	0.0017	9606.ENSP00000225964,9606.ENSP00000262030,9606.ENSP00000277865,9606.ENSP00000283179,9606.ENSP00000304592,9606.ENSP00000307889,9606.ENSP00000307940,9606.ENSP00000311430,9606.ENSP00000313007,9606.ENSP00000322439,9606.ENSP00000327070,9606.ENSP00000339095,9606.ENSP00000339795,9606.ENSP00000349748,9606.ENSP00000352257,9606.ENSP00000356520,9606.ENSP00000359645,9606.ENSP00000360609,9606.ENSP00000361076,…	COL1A1,ATP5B,GLUD1,HNRNPU,FASN,RPL13,EEF2,RPL4,PABPC1,TUFM,MDH2,RPS7,RPL7,SFPQ,XRCC6,DHX9,RBMX,HSP90AB1,RPL7A,RPS4X,HNRNPK,APRT,XRCC5,RPL24,DDX17,KHSRP,ATP5A1,TKT,PHB2,LDHA,RPL18,PHB
GO:0016043	cellular component organization	34	5163	0.25	0.0017	9606.ENSP00000216181,9606.ENSP00000225964,9606.ENSP00000258962,9606.ENSP00000262030,9606.ENSP00000264335,9606.ENSP00000268182,9606.ENSP00000283179,9606.ENSP00000296930,9606.ENSP00000297185,9606.ENSP00000298510,9606.ENSP00000299767,9606.ENSP00000307705,9606.ENSP00000312625,9606.ENSP00000339001,9606.ENSP00000343657,9606.ENSP00000346694,9606.ENSP00000349259,9606.ENSP00000349748,9606.ENSP00000352257,…	MYH9,COL1A1,SRSF1,ATP5B,YWHAE,IQGAP1,HNRNPU,NPM1,HSPA9,PRDX3,HSP90B1,HIST1H1E,HP1BP3,TUBB,MCCC2,HNRNPA2B1,SPTBN1,SFPQ,XRCC6,TGM2,DHX9,LMNA,S100A6,RBMX,HSP90AB1,POSTN,HSPD1,XRCC5,NUMA1,RPL24,ATP5A1,ELAVL1,PHB2,PHB
GO:0071475	cellular hyperosmotic salinity response	2	3	2.26	0.0017	9606.ENSP00000352257,9606.ENSP00000375978	XRCC6,XRCC5
GO:2000112	regulation of cellular macromolecule biosynthetic process	29	4050	0.29	0.0017	9606.ENSP00000225964,9606.ENSP00000283179,9606.ENSP00000296930,9606.ENSP00000298510,9606.ENSP00000305556,9606.ENSP00000307705,9606.ENSP00000307940,9606.ENSP00000312625,9606.ENSP00000313007,9606.ENSP00000318195,9606.ENSP00000324173,9606.ENSP00000341826,9606.ENSP00000346694,9606.ENSP00000349748,9606.ENSP00000352257,9606.ENSP00000356520,9606.ENSP00000359645,9606.ENSP00000360609,9606.ENSP00000362744,…	COL1A1,HNRNPU,NPM1,PRDX3,PCBP1,HIST1H1E,EEF2,HP1BP3,PABPC1,NCL,HSPA5,HNRNPA1,HNRNPA2B1,SFPQ,XRCC6,DHX9,RBMX,HSP90AB1,RPS4X,HNRNPK,HSPD1,XRCC5,NUMA1,DDX17,KHSRP,ELAVL1,PHB2,HNRNPC,PHB
GO:0016070	RNA metabolic process	26	3430	0.31	0.0018	9606.ENSP00000258962,9606.ENSP00000283179,9606.ENSP00000305556,9606.ENSP00000307889,9606.ENSP00000311430,9606.ENSP00000313007,9606.ENSP00000325376,9606.ENSP00000339095,9606.ENSP00000339795,9606.ENSP00000341826,9606.ENSP00000346694,9606.ENSP00000349748,9606.ENSP00000352257,9606.ENSP00000356520,9606.ENSP00000359645,9606.ENSP00000361076,9606.ENSP00000362744,9606.ENSP00000365439,9606.ENSP00000375978,…	SRSF1,HNRNPU,PCBP1,RPL13,RPL4,PABPC1,HNRNPM,RPS7,RPL7,HNRNPA1,HNRNPA2B1,SFPQ,XRCC6,DHX9,RBMX,RPL7A,RPS4X,HNRNPK,XRCC5,RPL24,DDX17,KHSRP,ELAVL1,PHB2,RPL18,HNRNPC
GO:2000573	positive regulation of DNA biosynthetic process	4	68	1.2	0.0018	9606.ENSP00000341826,9606.ENSP00000346694,9606.ENSP00000360609,9606.ENSP00000375978	HNRNPA1,HNRNPA2B1,HSP90AB1,XRCC5
GO:0006403	RNA localization	6	211	0.89	0.0019	9606.ENSP00000258962,9606.ENSP00000283179,9606.ENSP00000341826,9606.ENSP00000346694,9606.ENSP00000356520,9606.ENSP00000381216	SRSF1,HNRNPU,HNRNPA1,HNRNPA2B1,DHX9,KHSRP
GO:0046677	response to antibiotic	7	305	0.79	0.0019	9606.ENSP00000225964,9606.ENSP00000298510,9606.ENSP00000307940,9606.ENSP00000322439,9606.ENSP00000324173,9606.ENSP00000341826,9606.ENSP00000445175	COL1A1,PRDX3,EEF2,TUFM,HSPA5,HNRNPA1,LDHA
GO:0051984	positive regulation of chromosome segregation	3	25	1.51	0.0019	9606.ENSP00000283179,9606.ENSP00000349748,9606.ENSP00000377298	HNRNPU,SFPQ,NUMA1
GO:0006950	response to stress	25	3267	0.32	0.0021	9606.ENSP00000216254,9606.ENSP00000225964,9606.ENSP00000233893,9606.ENSP00000264335,9606.ENSP00000286091,9606.ENSP00000296930,9606.ENSP00000298510,9606.ENSP00000299767,9606.ENSP00000307940,9606.ENSP00000312625,9606.ENSP00000324173,9606.ENSP00000338413,9606.ENSP00000339001,9606.ENSP00000341826,9606.ENSP00000349748,9606.ENSP00000352257,9606.ENSP00000356520,9606.ENSP00000357283,9606.ENSP00000360609,…	ACO2,COL1A1,HSPE1,YWHAE,PDIA4,NPM1,PRDX3,HSP90B1,EEF2,HP1BP3,HSPA5,UBA1,TUBB,HNRNPA1,SFPQ,XRCC6,DHX9,LMNA,HSP90AB1,POSTN,HSPD1,XRCC5,DDX17,PHB2,LDHA
GO:0009889	regulation of biosynthetic process	30	4337	0.27	0.0021	9606.ENSP00000225964,9606.ENSP00000283179,9606.ENSP00000296930,9606.ENSP00000298510,9606.ENSP00000304592,9606.ENSP00000305556,9606.ENSP00000307705,9606.ENSP00000307940,9606.ENSP00000312625,9606.ENSP00000313007,9606.ENSP00000318195,9606.ENSP00000324173,9606.ENSP00000341826,9606.ENSP00000346694,9606.ENSP00000349748,9606.ENSP00000352257,9606.ENSP00000356520,9606.ENSP00000359645,9606.ENSP00000360609,…	COL1A1,HNRNPU,NPM1,PRDX3,FASN,PCBP1,HIST1H1E,EEF2,HP1BP3,PABPC1,NCL,HSPA5,HNRNPA1,HNRNPA2B1,SFPQ,XRCC6,DHX9,RBMX,HSP90AB1,RPS4X,HNRNPK,HSPD1,XRCC5,NUMA1,DDX17,KHSRP,ELAVL1,PHB2,HNRNPC,PHB
GO:0071480	cellular response to gamma radiation	3	27	1.48	0.0022	9606.ENSP00000324173,9606.ENSP00000352257,9606.ENSP00000375978	HSPA5,XRCC6,XRCC5
GO:0019219	regulation of nucleobase-containing compound metabolic process	29	4133	0.28	0.0023	9606.ENSP00000225964,9606.ENSP00000258962,9606.ENSP00000283179,9606.ENSP00000296930,9606.ENSP00000298510,9606.ENSP00000305556,9606.ENSP00000307705,9606.ENSP00000312625,9606.ENSP00000313007,9606.ENSP00000318195,9606.ENSP00000324173,9606.ENSP00000341826,9606.ENSP00000346694,9606.ENSP00000349748,9606.ENSP00000352257,9606.ENSP00000356520,9606.ENSP00000357283,9606.ENSP00000359645,9606.ENSP00000360609,…	COL1A1,SRSF1,HNRNPU,NPM1,PRDX3,PCBP1,HIST1H1E,HP1BP3,PABPC1,NCL,HSPA5,HNRNPA1,HNRNPA2B1,SFPQ,XRCC6,DHX9,LMNA,RBMX,HSP90AB1,HNRNPK,HSPD1,XRCC5,NUMA1,DDX17,KHSRP,ELAVL1,PHB2,HNRNPC,PHB
GO:0045934	negative regulation of nucleobase-containing compound metabolic process	15	1424	0.46	0.0023	9606.ENSP00000283179,9606.ENSP00000307705,9606.ENSP00000313007,9606.ENSP00000341826,9606.ENSP00000346694,9606.ENSP00000349748,9606.ENSP00000352257,9606.ENSP00000356520,9606.ENSP00000359645,9606.ENSP00000365439,9606.ENSP00000375978,9606.ENSP00000385269,9606.ENSP00000441875,9606.ENSP00000451291,9606.ENSP00000479488	HNRNPU,HIST1H1E,PABPC1,HNRNPA1,HNRNPA2B1,SFPQ,XRCC6,DHX9,RBMX,HNRNPK,XRCC5,ELAVL1,PHB2,HNRNPC,PHB
GO:0071495	cellular response to endogenous stimulus	13	1106	0.5	0.0023	9606.ENSP00000225964,9606.ENSP00000268182,9606.ENSP00000283179,9606.ENSP00000299767,9606.ENSP00000307940,9606.ENSP00000318195,9606.ENSP00000324173,9606.ENSP00000325376,9606.ENSP00000341826,9606.ENSP00000367615,9606.ENSP00000369071,9606.ENSP00000380033,9606.ENSP00000479488	COL1A1,IQGAP1,HNRNPU,HSP90B1,EEF2,NCL,HSPA5,HNRNPM,HNRNPA1,APRT,POSTN,DDX17,PHB
GO:0051254	positive regulation of RNA metabolic process	16	1596	0.44	0.0024	9606.ENSP00000225964,9606.ENSP00000258962,9606.ENSP00000283179,9606.ENSP00000296930,9606.ENSP00000305556,9606.ENSP00000313007,9606.ENSP00000318195,9606.ENSP00000324173,9606.ENSP00000349748,9606.ENSP00000352257,9606.ENSP00000356520,9606.ENSP00000359645,9606.ENSP00000365439,9606.ENSP00000380033,9606.ENSP00000381216,9606.ENSP00000479488	COL1A1,SRSF1,HNRNPU,NPM1,PCBP1,PABPC1,NCL,HSPA5,SFPQ,XRCC6,DHX9,RBMX,HNRNPK,DDX17,KHSRP,PHB
GO:0070482	response to oxygen levels	7	321	0.77	0.0024	9606.ENSP00000225964,9606.ENSP00000299767,9606.ENSP00000312625,9606.ENSP00000357283,9606.ENSP00000369071,9606.ENSP00000441875,9606.ENSP00000445175	COL1A1,HSP90B1,HP1BP3,LMNA,POSTN,PHB2,LDHA
GO:0071353	cellular response to interleukin-4	3	28	1.46	0.0024	9606.ENSP00000304592,9606.ENSP00000324173,9606.ENSP00000360609	FASN,HSPA5,HSP90AB1
GO:0031047	gene silencing by RNA	4	76	1.16	0.0025	9606.ENSP00000313007,9606.ENSP00000346694,9606.ENSP00000356520,9606.ENSP00000380033	PABPC1,HNRNPA2B1,DHX9,DDX17
GO:0006996	organelle organization	24	3131	0.32	0.0027	9606.ENSP00000216181,9606.ENSP00000262030,9606.ENSP00000264335,9606.ENSP00000283179,9606.ENSP00000296930,9606.ENSP00000298510,9606.ENSP00000299767,9606.ENSP00000307705,9606.ENSP00000312625,9606.ENSP00000339001,9606.ENSP00000346694,9606.ENSP00000349259,9606.ENSP00000349748,9606.ENSP00000352257,9606.ENSP00000356520,9606.ENSP00000357283,9606.ENSP00000360609,9606.ENSP00000373620,9606.ENSP00000375978,…	MYH9,ATP5B,YWHAE,HNRNPU,NPM1,PRDX3,HSP90B1,HIST1H1E,HP1BP3,TUBB,HNRNPA2B1,SPTBN1,SFPQ,XRCC6,DHX9,LMNA,HSP90AB1,HSPD1,XRCC5,NUMA1,RPL24,ATP5A1,PHB2,PHB
GO:0022607	cellular component assembly	20	2343	0.37	0.0027	9606.ENSP00000225964,9606.ENSP00000258962,9606.ENSP00000264335,9606.ENSP00000296930,9606.ENSP00000297185,9606.ENSP00000299767,9606.ENSP00000307705,9606.ENSP00000312625,9606.ENSP00000339001,9606.ENSP00000343657,9606.ENSP00000349259,9606.ENSP00000352257,9606.ENSP00000355330,9606.ENSP00000356520,9606.ENSP00000359645,9606.ENSP00000360609,9606.ENSP00000373620,9606.ENSP00000377298,9606.ENSP00000377640,…	COL1A1,SRSF1,YWHAE,NPM1,HSPA9,HSP90B1,HIST1H1E,HP1BP3,TUBB,MCCC2,SPTBN1,XRCC6,TGM2,DHX9,RBMX,HSP90AB1,HSPD1,NUMA1,RPL24,ELAVL1
GO:0010639	negative regulation of organelle organization	7	333	0.76	0.0028	9606.ENSP00000283179,9606.ENSP00000296930,9606.ENSP00000341826,9606.ENSP00000349259,9606.ENSP00000357283,9606.ENSP00000375978,9606.ENSP00000451291	HNRNPU,NPM1,HNRNPA1,SPTBN1,LMNA,XRCC5,HNRNPC
GO:0051028	mRNA transport	5	148	0.96	0.0028	9606.ENSP00000258962,9606.ENSP00000341826,9606.ENSP00000346694,9606.ENSP00000356520,9606.ENSP00000381216	SRSF1,HNRNPA1,HNRNPA2B1,DHX9,KHSRP
GO:0080134	regulation of response to stress	14	1299	0.47	0.0029	9606.ENSP00000264335,9606.ENSP00000296930,9606.ENSP00000299767,9606.ENSP00000324173,9606.ENSP00000349748,9606.ENSP00000352257,9606.ENSP00000355330,9606.ENSP00000356520,9606.ENSP00000357283,9606.ENSP00000360609,9606.ENSP00000365439,9606.ENSP00000373620,9606.ENSP00000375978,9606.ENSP00000479488	YWHAE,NPM1,HSP90B1,HSPA5,SFPQ,XRCC6,TGM2,DHX9,LMNA,HSP90AB1,HNRNPK,HSPD1,XRCC5,PHB
GO:1901576	organic substance biosynthetic process	31	4656	0.26	0.0029	9606.ENSP00000262030,9606.ENSP00000277865,9606.ENSP00000283179,9606.ENSP00000304592,9606.ENSP00000307889,9606.ENSP00000307940,9606.ENSP00000311430,9606.ENSP00000313007,9606.ENSP00000322439,9606.ENSP00000327070,9606.ENSP00000339095,9606.ENSP00000339795,9606.ENSP00000349748,9606.ENSP00000352257,9606.ENSP00000356520,9606.ENSP00000359645,9606.ENSP00000360609,9606.ENSP00000361076,9606.ENSP00000362744,…	ATP5B,GLUD1,HNRNPU,FASN,RPL13,EEF2,RPL4,PABPC1,TUFM,MDH2,RPS7,RPL7,SFPQ,XRCC6,DHX9,RBMX,HSP90AB1,RPL7A,RPS4X,HNRNPK,APRT,XRCC5,RPL24,DDX17,KHSRP,ATP5A1,TKT,PHB2,LDHA,RPL18,PHB
GO:0051253	negative regulation of RNA metabolic process	14	1303	0.47	0.0030	9606.ENSP00000283179,9606.ENSP00000307705,9606.ENSP00000313007,9606.ENSP00000346694,9606.ENSP00000349748,9606.ENSP00000352257,9606.ENSP00000356520,9606.ENSP00000359645,9606.ENSP00000365439,9606.ENSP00000375978,9606.ENSP00000385269,9606.ENSP00000441875,9606.ENSP00000451291,9606.ENSP00000479488	HNRNPU,HIST1H1E,PABPC1,HNRNPA2B1,SFPQ,XRCC6,DHX9,RBMX,HNRNPK,XRCC5,ELAVL1,PHB2,HNRNPC,PHB
GO:0070934	CRD-mediated mRNA stabilization	2	5	2.04	0.0031	9606.ENSP00000283179,9606.ENSP00000356520	HNRNPU,DHX9
GO:0051276	chromosome organization	12	999	0.51	0.0032	9606.ENSP00000283179,9606.ENSP00000296930,9606.ENSP00000307705,9606.ENSP00000312625,9606.ENSP00000346694,9606.ENSP00000349748,9606.ENSP00000352257,9606.ENSP00000356520,9606.ENSP00000360609,9606.ENSP00000375978,9606.ENSP00000441875,9606.ENSP00000479488	HNRNPU,NPM1,HIST1H1E,HP1BP3,HNRNPA2B1,SFPQ,XRCC6,DHX9,HSP90AB1,XRCC5,PHB2,PHB
GO:0043066	negative regulation of apoptotic process	11	859	0.54	0.0034	9606.ENSP00000264335,9606.ENSP00000296930,9606.ENSP00000297185,9606.ENSP00000298510,9606.ENSP00000299767,9606.ENSP00000324173,9606.ENSP00000357283,9606.ENSP00000360609,9606.ENSP00000365439,9606.ENSP00000373620,9606.ENSP00000441875	YWHAE,NPM1,HSPA9,PRDX3,HSP90B1,HSPA5,LMNA,HSP90AB1,HNRNPK,HSPD1,PHB2
GO:2000373	positive regulation of DNA topoisomerase (ATP-hydrolyzing) activity	2	6	1.96	0.0040	9606.ENSP00000283179,9606.ENSP00000356520	HNRNPU,DHX9
GO:0045088	regulation of innate immune response	7	361	0.72	0.0042	9606.ENSP00000299767,9606.ENSP00000349748,9606.ENSP00000352257,9606.ENSP00000356520,9606.ENSP00000360609,9606.ENSP00000373620,9606.ENSP00000375978	HSP90B1,SFPQ,XRCC6,DHX9,HSP90AB1,HSPD1,XRCC5
GO:0051973	positive regulation of telomerase activity	3	36	1.35	0.0042	9606.ENSP00000346694,9606.ENSP00000360609,9606.ENSP00000375978	HNRNPA2B1,HSP90AB1,XRCC5
GO:0071363	cellular response to growth factor stimulus	8	477	0.66	0.0042	9606.ENSP00000225964,9606.ENSP00000268182,9606.ENSP00000307940,9606.ENSP00000318195,9606.ENSP00000324173,9606.ENSP00000325376,9606.ENSP00000341826,9606.ENSP00000369071	COL1A1,IQGAP1,EEF2,NCL,HSPA5,HNRNPM,HNRNPA1,POSTN
GO:1904358	positive regulation of telomere maintenance via telomere lengthening	3	36	1.35	0.0042	9606.ENSP00000341826,9606.ENSP00000346694,9606.ENSP00000375978	HNRNPA1,HNRNPA2B1,XRCC5
GO:0031349	positive regulation of defense response	7	365	0.72	0.0044	9606.ENSP00000299767,9606.ENSP00000349748,9606.ENSP00000352257,9606.ENSP00000355330,9606.ENSP00000356520,9606.ENSP00000373620,9606.ENSP00000375978	HSP90B1,SFPQ,XRCC6,TGM2,DHX9,HSPD1,XRCC5
GO:0045089	positive regulation of innate immune response	6	259	0.8	0.0044	9606.ENSP00000299767,9606.ENSP00000349748,9606.ENSP00000352257,9606.ENSP00000356520,9606.ENSP00000373620,9606.ENSP00000375978	HSP90B1,SFPQ,XRCC6,DHX9,HSPD1,XRCC5
GO:0050821	protein stabilization	5	166	0.91	0.0044	9606.ENSP00000339095,9606.ENSP00000360609,9606.ENSP00000373620,9606.ENSP00000441875,9606.ENSP00000479488	RPS7,HSP90AB1,HSPD1,PHB2,PHB
GO:0051252	regulation of RNA metabolic process	27	3890	0.28	0.0044	9606.ENSP00000225964,9606.ENSP00000258962,9606.ENSP00000283179,9606.ENSP00000296930,9606.ENSP00000298510,9606.ENSP00000305556,9606.ENSP00000307705,9606.ENSP00000312625,9606.ENSP00000313007,9606.ENSP00000318195,9606.ENSP00000324173,9606.ENSP00000341826,9606.ENSP00000346694,9606.ENSP00000349748,9606.ENSP00000352257,9606.ENSP00000356520,9606.ENSP00000359645,9606.ENSP00000365439,9606.ENSP00000373620,…	COL1A1,SRSF1,HNRNPU,NPM1,PRDX3,PCBP1,HIST1H1E,HP1BP3,PABPC1,NCL,HSPA5,HNRNPA1,HNRNPA2B1,SFPQ,XRCC6,DHX9,RBMX,HNRNPK,HSPD1,XRCC5,NUMA1,DDX17,KHSRP,ELAVL1,PHB2,HNRNPC,PHB
GO:0043312	neutrophil degranulation	8	485	0.65	0.0045	9606.ENSP00000236671,9606.ENSP00000268182,9606.ENSP00000307940,9606.ENSP00000339001,9606.ENSP00000352257,9606.ENSP00000360609,9606.ENSP00000367615,9606.ENSP00000375978	CTSD,IQGAP1,EEF2,TUBB,XRCC6,HSP90AB1,APRT,XRCC5
GO:0002366	leukocyte activation involved in immune response	9	616	0.6	0.0046	9606.ENSP00000236671,9606.ENSP00000268182,9606.ENSP00000307940,9606.ENSP00000339001,9606.ENSP00000352257,9606.ENSP00000360609,9606.ENSP00000367615,9606.ENSP00000373620,9606.ENSP00000375978	CTSD,IQGAP1,EEF2,TUBB,XRCC6,HSP90AB1,APRT,HSPD1,XRCC5
GO:0044249	cellular biosynthetic process	30	4567	0.25	0.0046	9606.ENSP00000262030,9606.ENSP00000277865,9606.ENSP00000283179,9606.ENSP00000304592,9606.ENSP00000307889,9606.ENSP00000307940,9606.ENSP00000311430,9606.ENSP00000313007,9606.ENSP00000322439,9606.ENSP00000339095,9606.ENSP00000339795,9606.ENSP00000349748,9606.ENSP00000352257,9606.ENSP00000356520,9606.ENSP00000359645,9606.ENSP00000360609,9606.ENSP00000361076,9606.ENSP00000362744,9606.ENSP00000365439,…	ATP5B,GLUD1,HNRNPU,FASN,RPL13,EEF2,RPL4,PABPC1,TUFM,RPS7,RPL7,SFPQ,XRCC6,DHX9,RBMX,HSP90AB1,RPL7A,RPS4X,HNRNPK,APRT,XRCC5,RPL24,DDX17,KHSRP,ATP5A1,TKT,PHB2,LDHA,RPL18,PHB
GO:0017144	drug metabolic process	9	622	0.59	0.0048	9606.ENSP00000216254,9606.ENSP00000262030,9606.ENSP00000298510,9606.ENSP00000327070,9606.ENSP00000340684,9606.ENSP00000343657,9606.ENSP00000367615,9606.ENSP00000381736,9606.ENSP00000445175	ACO2,ATP5B,PRDX3,MDH2,MAOA,MCCC2,APRT,ATP5A1,LDHA
GO:0033554	cellular response to stress	15	1553	0.42	0.0048	9606.ENSP00000264335,9606.ENSP00000286091,9606.ENSP00000296930,9606.ENSP00000298510,9606.ENSP00000299767,9606.ENSP00000307940,9606.ENSP00000312625,9606.ENSP00000324173,9606.ENSP00000338413,9606.ENSP00000341826,9606.ENSP00000349748,9606.ENSP00000352257,9606.ENSP00000357283,9606.ENSP00000375978,9606.ENSP00000441875	YWHAE,PDIA4,NPM1,PRDX3,HSP90B1,EEF2,HP1BP3,HSPA5,UBA1,HNRNPA1,SFPQ,XRCC6,LMNA,XRCC5,PHB2
GO:0044806	G-quadruplex DNA unwinding	2	7	1.89	0.0048	9606.ENSP00000346694,9606.ENSP00000356520	HNRNPA2B1,DHX9
GO:0090235	regulation of metaphase plate congression	2	7	1.89	0.0048	9606.ENSP00000283179,9606.ENSP00000377298	HNRNPU,NUMA1
GO:0002443	leukocyte mediated immunity	9	632	0.59	0.0052	9606.ENSP00000236671,9606.ENSP00000268182,9606.ENSP00000307940,9606.ENSP00000339001,9606.ENSP00000352257,9606.ENSP00000360609,9606.ENSP00000367615,9606.ENSP00000373620,9606.ENSP00000375978	CTSD,IQGAP1,EEF2,TUBB,XRCC6,HSP90AB1,APRT,HSPD1,XRCC5
GO:0009168	purine ribonucleoside monophosphate biosynthetic process	4	98	1.05	0.0052	9606.ENSP00000262030,9606.ENSP00000367615,9606.ENSP00000381736,9606.ENSP00000445175	ATP5B,APRT,ATP5A1,LDHA
GO:0042254	ribosome biogenesis	6	270	0.78	0.0052	9606.ENSP00000296930,9606.ENSP00000339095,9606.ENSP00000339795,9606.ENSP00000361076,9606.ENSP00000377640,9606.ENSP00000380033	NPM1,RPS7,RPL7,RPL7A,RPL24,DDX17
GO:0071364	cellular response to epidermal growth factor stimulus	3	40	1.31	0.0052	9606.ENSP00000225964,9606.ENSP00000268182,9606.ENSP00000318195	COL1A1,IQGAP1,NCL
GO:0072350	tricarboxylic acid metabolic process	3	40	1.31	0.0052	9606.ENSP00000216254,9606.ENSP00000277865,9606.ENSP00000327070	ACO2,GLUD1,MDH2
GO:0075713	establishment of integrated proviral latency	2	8	1.83	0.0055	9606.ENSP00000352257,9606.ENSP00000375978	XRCC6,XRCC5
GO:0019538	protein metabolic process	28	4194	0.26	0.0056	9606.ENSP00000216181,9606.ENSP00000226299,9606.ENSP00000236671,9606.ENSP00000264335,9606.ENSP00000298510,9606.ENSP00000299767,9606.ENSP00000307705,9606.ENSP00000307889,9606.ENSP00000307940,9606.ENSP00000311430,9606.ENSP00000313007,9606.ENSP00000322439,9606.ENSP00000324173,9606.ENSP00000327070,9606.ENSP00000338413,9606.ENSP00000339095,9606.ENSP00000339795,9606.ENSP00000340466,9606.ENSP00000349259,…	MYH9,LAP3,CTSD,YWHAE,PRDX3,HSP90B1,HIST1H1E,RPL13,EEF2,RPL4,PABPC1,TUFM,HSPA5,MDH2,UBA1,RPS7,RPL7,GANAB,SPTBN1,SFPQ,TGM2,RBMX,RPL7A,RPS4X,HSPD1,RPL24,RPL18,PHB
GO:0055114	oxidation-reduction process	11	932	0.51	0.0057	9606.ENSP00000216254,9606.ENSP00000277865,9606.ENSP00000286091,9606.ENSP00000298510,9606.ENSP00000304592,9606.ENSP00000325136,9606.ENSP00000327070,9606.ENSP00000340684,9606.ENSP00000391481,9606.ENSP00000445175,9606.ENSP00000450436	ACO2,GLUD1,PDIA4,PRDX3,FASN,HADHB,MDH2,MAOA,TKT,LDHA,ALDH6A1
GO:0043902	positive regulation of multi-organism process	7	394	0.68	0.0061	9606.ENSP00000299767,9606.ENSP00000313007,9606.ENSP00000349748,9606.ENSP00000352257,9606.ENSP00000356520,9606.ENSP00000373620,9606.ENSP00000375978	HSP90B1,PABPC1,SFPQ,XRCC6,DHX9,HSPD1,XRCC5
GO:0002218	activation of innate immune response	5	186	0.86	0.0062	9606.ENSP00000299767,9606.ENSP00000349748,9606.ENSP00000352257,9606.ENSP00000373620,9606.ENSP00000375978	HSP90B1,SFPQ,XRCC6,HSPD1,XRCC5
GO:0001666	response to hypoxia	6	288	0.75	0.0065	9606.ENSP00000299767,9606.ENSP00000312625,9606.ENSP00000357283,9606.ENSP00000369071,9606.ENSP00000441875,9606.ENSP00000445175	HSP90B1,HP1BP3,LMNA,POSTN,PHB2,LDHA
GO:0009152	purine ribonucleotide biosynthetic process	5	189	0.86	0.0065	9606.ENSP00000262030,9606.ENSP00000304592,9606.ENSP00000367615,9606.ENSP00000381736,9606.ENSP00000445175	ATP5B,FASN,APRT,ATP5A1,LDHA
GO:0036500	ATF6-mediated unfolded protein response	2	9	1.78	0.0065	9606.ENSP00000299767,9606.ENSP00000324173	HSP90B1,HSPA5
GO:0055086	nucleobase-containing small molecule metabolic process	9	662	0.57	0.0065	9606.ENSP00000262030,9606.ENSP00000304592,9606.ENSP00000327070,9606.ENSP00000343657,9606.ENSP00000367615,9606.ENSP00000381736,9606.ENSP00000391481,9606.ENSP00000445175,9606.ENSP00000450436	ATP5B,FASN,MDH2,MCCC2,APRT,ATP5A1,TKT,LDHA,ALDH6A1
GO:2000767	positive regulation of cytoplasmic translation	2	9	1.78	0.0065	9606.ENSP00000307940,9606.ENSP00000356520	EEF2,DHX9
GO:0035722	interleukin-12-mediated signaling pathway	3	47	1.24	0.0070	9606.ENSP00000261366,9606.ENSP00000297185,9606.ENSP00000346694	LMNB1,HSPA9,HNRNPA2B1
GO:0010988	regulation of low-density lipoprotein particle clearance	2	10	1.74	0.0072	9606.ENSP00000365439,9606.ENSP00000381216	HNRNPK,KHSRP
GO:0051239	regulation of multicellular organismal process	21	2788	0.31	0.0072	9606.ENSP00000225964,9606.ENSP00000262030,9606.ENSP00000264335,9606.ENSP00000268182,9606.ENSP00000297185,9606.ENSP00000324173,9606.ENSP00000349259,9606.ENSP00000352257,9606.ENSP00000356520,9606.ENSP00000357283,9606.ENSP00000360609,9606.ENSP00000365439,9606.ENSP00000369071,9606.ENSP00000373620,9606.ENSP00000375978,9606.ENSP00000377298,9606.ENSP00000380033,9606.ENSP00000381216,9606.ENSP00000381736,…	COL1A1,ATP5B,YWHAE,IQGAP1,HSPA9,HSPA5,SPTBN1,XRCC6,DHX9,LMNA,HSP90AB1,HNRNPK,POSTN,HSPD1,XRCC5,NUMA1,DDX17,KHSRP,ATP5A1,ELAVL1,PHB2
GO:0031347	regulation of defense response	9	676	0.56	0.0073	9606.ENSP00000299767,9606.ENSP00000349748,9606.ENSP00000352257,9606.ENSP00000355330,9606.ENSP00000356520,9606.ENSP00000360609,9606.ENSP00000373620,9606.ENSP00000375978,9606.ENSP00000479488	HSP90B1,SFPQ,XRCC6,TGM2,DHX9,HSP90AB1,HSPD1,XRCC5,PHB
GO:0042542	response to hydrogen peroxide	4	112	0.99	0.0073	9606.ENSP00000225964,9606.ENSP00000298510,9606.ENSP00000307940,9606.ENSP00000445175	COL1A1,PRDX3,EEF2,LDHA
GO:0050794	regulation of cellular process	52	10484	0.13	0.0078	9606.ENSP00000216181,9606.ENSP00000225964,9606.ENSP00000233893,9606.ENSP00000258962,9606.ENSP00000261366,9606.ENSP00000262030,9606.ENSP00000264335,9606.ENSP00000268182,9606.ENSP00000277865,9606.ENSP00000283179,9606.ENSP00000286091,9606.ENSP00000296930,9606.ENSP00000297185,9606.ENSP00000298510,9606.ENSP00000299767,9606.ENSP00000304592,9606.ENSP00000305556,9606.ENSP00000307705,9606.ENSP00000307940,…	MYH9,COL1A1,HSPE1,SRSF1,LMNB1,ATP5B,YWHAE,IQGAP1,GLUD1,HNRNPU,PDIA4,NPM1,HSPA9,PRDX3,HSP90B1,FASN,PCBP1,HIST1H1E,EEF2,HP1BP3,PABPC1,NCL,HSPA5,HNRNPM,TUBB,RPS7,MAOA,HNRNPA1,HNRNPA2B1,SPTBN1,SFPQ,XRCC6,TGM2,DHX9,LMNA,S100A6,RBMX,HSP90AB1,RPS4X,HNRNPK,POSTN,HSPD1,XRCC5,NUMA1,DDX17,KHSRP,ATP5A1,ELAVL1,PHB2,LDHA,HNRNPC,PHB
GO:0071359	cellular response to dsRNA	3	50	1.21	0.0079	9606.ENSP00000296930,9606.ENSP00000346694,9606.ENSP00000356520	NPM1,HNRNPA2B1,DHX9
GO:1901698	response to nitrogen compound	11	988	0.48	0.0080	9606.ENSP00000225964,9606.ENSP00000268182,9606.ENSP00000296930,9606.ENSP00000299767,9606.ENSP00000307940,9606.ENSP00000324173,9606.ENSP00000346694,9606.ENSP00000356520,9606.ENSP00000360609,9606.ENSP00000367615,9606.ENSP00000445175	COL1A1,IQGAP1,NPM1,HSP90B1,EEF2,HSPA5,HNRNPA2B1,DHX9,HSP90AB1,APRT,LDHA
GO:0007005	mitochondrion organization	7	424	0.65	0.0081	9606.ENSP00000262030,9606.ENSP00000264335,9606.ENSP00000298510,9606.ENSP00000373620,9606.ENSP00000381736,9606.ENSP00000441875,9606.ENSP00000479488	ATP5B,YWHAE,PRDX3,HSPD1,ATP5A1,PHB2,PHB
GO:0009894	regulation of catabolic process	10	840	0.51	0.0081	9606.ENSP00000283179,9606.ENSP00000296930,9606.ENSP00000313007,9606.ENSP00000339095,9606.ENSP00000356520,9606.ENSP00000360609,9606.ENSP00000381216,9606.ENSP00000385269,9606.ENSP00000451291,9606.ENSP00000479488	HNRNPU,NPM1,PABPC1,RPS7,DHX9,HSP90AB1,KHSRP,ELAVL1,HNRNPC,PHB
GO:0010638	positive regulation of organelle organization	8	552	0.6	0.0081	9606.ENSP00000264335,9606.ENSP00000283179,9606.ENSP00000341826,9606.ENSP00000346694,9606.ENSP00000349748,9606.ENSP00000375978,9606.ENSP00000377298,9606.ENSP00000441875	YWHAE,HNRNPU,HNRNPA1,HNRNPA2B1,SFPQ,XRCC5,NUMA1,PHB2
GO:0033043	regulation of organelle organization	12	1155	0.45	0.0081	9606.ENSP00000264335,9606.ENSP00000283179,9606.ENSP00000296930,9606.ENSP00000341826,9606.ENSP00000346694,9606.ENSP00000349259,9606.ENSP00000349748,9606.ENSP00000357283,9606.ENSP00000375978,9606.ENSP00000377298,9606.ENSP00000441875,9606.ENSP00000451291	YWHAE,HNRNPU,NPM1,HNRNPA1,HNRNPA2B1,SPTBN1,SFPQ,LMNA,XRCC5,NUMA1,PHB2,HNRNPC
GO:0045055	regulated exocytosis	9	691	0.55	0.0081	9606.ENSP00000236671,9606.ENSP00000268182,9606.ENSP00000307940,9606.ENSP00000339001,9606.ENSP00000352257,9606.ENSP00000357076,9606.ENSP00000360609,9606.ENSP00000367615,9606.ENSP00000375978	CTSD,IQGAP1,EEF2,TUBB,XRCC6,TAGLN2,HSP90AB1,APRT,XRCC5
GO:0071481	cellular response to X-ray	2	11	1.69	0.0081	9606.ENSP00000352257,9606.ENSP00000375978	XRCC6,XRCC5
GO:0031669	cellular response to nutrient levels	5	206	0.82	0.0083	9606.ENSP00000225964,9606.ENSP00000299767,9606.ENSP00000324173,9606.ENSP00000341826,9606.ENSP00000369071	COL1A1,HSP90B1,HSPA5,HNRNPA1,POSTN
GO:0007584	response to nutrient	5	208	0.82	0.0086	9606.ENSP00000225964,9606.ENSP00000299767,9606.ENSP00000307940,9606.ENSP00000369071,9606.ENSP00000445175	COL1A1,HSP90B1,EEF2,POSTN,LDHA
GO:0032508	DNA duplex unwinding	3	53	1.19	0.0087	9606.ENSP00000352257,9606.ENSP00000356520,9606.ENSP00000375978	XRCC6,DHX9,XRCC5
GO:0051054	positive regulation of DNA metabolic process	5	209	0.81	0.0087	9606.ENSP00000341826,9606.ENSP00000346694,9606.ENSP00000356520,9606.ENSP00000360609,9606.ENSP00000375978	HNRNPA1,HNRNPA2B1,DHX9,HSP90AB1,XRCC5
GO:0048731	system development	27	4144	0.25	0.0088	9606.ENSP00000216181,9606.ENSP00000216254,9606.ENSP00000225964,9606.ENSP00000258962,9606.ENSP00000262030,9606.ENSP00000264335,9606.ENSP00000268182,9606.ENSP00000283179,9606.ENSP00000297185,9606.ENSP00000298510,9606.ENSP00000304592,9606.ENSP00000307940,9606.ENSP00000318195,9606.ENSP00000324173,9606.ENSP00000349259,9606.ENSP00000352257,9606.ENSP00000355330,9606.ENSP00000357283,9606.ENSP00000357709,…	MYH9,ACO2,COL1A1,SRSF1,ATP5B,YWHAE,IQGAP1,HNRNPU,HSPA9,PRDX3,FASN,EEF2,NCL,HSPA5,SPTBN1,XRCC6,TGM2,LMNA,S100A6,HSP90AB1,APRT,POSTN,HSPD1,XRCC5,DDX17,PHB2,LDHA
GO:0065003	protein-containing complex assembly	14	1514	0.4	0.0088	9606.ENSP00000225964,9606.ENSP00000258962,9606.ENSP00000296930,9606.ENSP00000307705,9606.ENSP00000312625,9606.ENSP00000343657,9606.ENSP00000352257,9606.ENSP00000355330,9606.ENSP00000356520,9606.ENSP00000359645,9606.ENSP00000360609,9606.ENSP00000373620,9606.ENSP00000377640,9606.ENSP00000385269	COL1A1,SRSF1,NPM1,HIST1H1E,HP1BP3,MCCC2,XRCC6,TGM2,DHX9,RBMX,HSP90AB1,HSPD1,RPL24,ELAVL1
GO:0045840	positive regulation of mitotic nuclear division	3	54	1.18	0.0091	9606.ENSP00000283179,9606.ENSP00000377298,9606.ENSP00000441875	HNRNPU,NUMA1,PHB2
GO:0001775	cell activation	11	1024	0.47	0.0097	9606.ENSP00000216181,9606.ENSP00000225964,9606.ENSP00000236671,9606.ENSP00000268182,9606.ENSP00000307940,9606.ENSP00000339001,9606.ENSP00000352257,9606.ENSP00000360609,9606.ENSP00000367615,9606.ENSP00000373620,9606.ENSP00000375978	MYH9,COL1A1,CTSD,IQGAP1,EEF2,TUBB,XRCC6,HSP90AB1,APRT,HSPD1,XRCC5
GO:0009117	nucleotide metabolic process	8	576	0.58	0.0097	9606.ENSP00000262030,9606.ENSP00000304592,9606.ENSP00000327070,9606.ENSP00000343657,9606.ENSP00000367615,9606.ENSP00000381736,9606.ENSP00000391481,9606.ENSP00000445175	ATP5B,FASN,MDH2,MCCC2,APRT,ATP5A1,TKT,LDHA
GO:0051128	regulation of cellular component organization	18	2306	0.33	0.0109	9606.ENSP00000216181,9606.ENSP00000264335,9606.ENSP00000268182,9606.ENSP00000283179,9606.ENSP00000296930,9606.ENSP00000324173,9606.ENSP00000341826,9606.ENSP00000346694,9606.ENSP00000349259,9606.ENSP00000349748,9606.ENSP00000357283,9606.ENSP00000365439,9606.ENSP00000369071,9606.ENSP00000375978,9606.ENSP00000377298,9606.ENSP00000441875,9606.ENSP00000451291,9606.ENSP00000479488	MYH9,YWHAE,IQGAP1,HNRNPU,NPM1,HSPA5,HNRNPA1,HNRNPA2B1,SPTBN1,SFPQ,LMNA,HNRNPK,POSTN,XRCC5,NUMA1,PHB2,HNRNPC,PHB
GO:0019693	ribose phosphate metabolic process	7	455	0.62	0.0111	9606.ENSP00000262030,9606.ENSP00000304592,9606.ENSP00000343657,9606.ENSP00000367615,9606.ENSP00000381736,9606.ENSP00000391481,9606.ENSP00000445175	ATP5B,FASN,MCCC2,APRT,ATP5A1,TKT,LDHA
GO:0031667	response to nutrient levels	7	455	0.62	0.0111	9606.ENSP00000225964,9606.ENSP00000299767,9606.ENSP00000307940,9606.ENSP00000324173,9606.ENSP00000341826,9606.ENSP00000369071,9606.ENSP00000445175	COL1A1,HSP90B1,EEF2,HSPA5,HNRNPA1,POSTN,LDHA
GO:0050778	positive regulation of immune response	8	589	0.57	0.0111	9606.ENSP00000299767,9606.ENSP00000349748,9606.ENSP00000352257,9606.ENSP00000356520,9606.ENSP00000360609,9606.ENSP00000373620,9606.ENSP00000375978,9606.ENSP00000479488	HSP90B1,SFPQ,XRCC6,DHX9,HSP90AB1,HSPD1,XRCC5,PHB
GO:0031670	cellular response to nutrient	3	59	1.14	0.0112	9606.ENSP00000225964,9606.ENSP00000299767,9606.ENSP00000369071	COL1A1,HSP90B1,POSTN
GO:0034975	protein folding in endoplasmic reticulum	2	14	1.59	0.0112	9606.ENSP00000299767,9606.ENSP00000324173	HSP90B1,HSPA5
GO:0062033	positive regulation of mitotic sister chromatid segregation	2	14	1.59	0.0112	9606.ENSP00000283179,9606.ENSP00000377298	HNRNPU,NUMA1
GO:0070935	3'-UTR-mediated mRNA stabilization	2	14	1.59	0.0112	9606.ENSP00000385269,9606.ENSP00000451291	ELAVL1,HNRNPC
GO:0048513	animal organ development	21	2926	0.29	0.0113	9606.ENSP00000216181,9606.ENSP00000216254,9606.ENSP00000225964,9606.ENSP00000258962,9606.ENSP00000264335,9606.ENSP00000268182,9606.ENSP00000283179,9606.ENSP00000297185,9606.ENSP00000298510,9606.ENSP00000304592,9606.ENSP00000307940,9606.ENSP00000324173,9606.ENSP00000352257,9606.ENSP00000355330,9606.ENSP00000357283,9606.ENSP00000360609,9606.ENSP00000367615,9606.ENSP00000375978,9606.ENSP00000380033,…	MYH9,ACO2,COL1A1,SRSF1,YWHAE,IQGAP1,HNRNPU,HSPA9,PRDX3,FASN,EEF2,HSPA5,XRCC6,TGM2,LMNA,HSP90AB1,APRT,XRCC5,DDX17,PHB2,LDHA
GO:1990138	neuron projection extension	3	60	1.13	0.0115	9606.ENSP00000268182,9606.ENSP00000360609,9606.ENSP00000369071	IQGAP1,HSP90AB1,POSTN
GO:0045321	leukocyte activation	10	894	0.48	0.0117	9606.ENSP00000216181,9606.ENSP00000236671,9606.ENSP00000268182,9606.ENSP00000307940,9606.ENSP00000339001,9606.ENSP00000352257,9606.ENSP00000360609,9606.ENSP00000367615,9606.ENSP00000373620,9606.ENSP00000375978	MYH9,CTSD,IQGAP1,EEF2,TUBB,XRCC6,HSP90AB1,APRT,HSPD1,XRCC5
GO:0031329	regulation of cellular catabolic process	9	743	0.52	0.0118	9606.ENSP00000283179,9606.ENSP00000296930,9606.ENSP00000313007,9606.ENSP00000339095,9606.ENSP00000356520,9606.ENSP00000360609,9606.ENSP00000381216,9606.ENSP00000385269,9606.ENSP00000451291	HNRNPU,NPM1,PABPC1,RPS7,DHX9,HSP90AB1,KHSRP,ELAVL1,HNRNPC
GO:0032502	developmental process	32	5401	0.21	0.0118	9606.ENSP00000216181,9606.ENSP00000216254,9606.ENSP00000225964,9606.ENSP00000258962,9606.ENSP00000262030,9606.ENSP00000264335,9606.ENSP00000268182,9606.ENSP00000283179,9606.ENSP00000296930,9606.ENSP00000297185,9606.ENSP00000298510,9606.ENSP00000304592,9606.ENSP00000307940,9606.ENSP00000318195,9606.ENSP00000324173,9606.ENSP00000349259,9606.ENSP00000352257,9606.ENSP00000355330,9606.ENSP00000357076,…	MYH9,ACO2,COL1A1,SRSF1,ATP5B,YWHAE,IQGAP1,HNRNPU,NPM1,HSPA9,PRDX3,FASN,EEF2,NCL,HSPA5,SPTBN1,XRCC6,TGM2,TAGLN2,LMNA,S100A6,HSP90AB1,RPS4X,APRT,POSTN,HSPD1,XRCC5,DDX17,ELAVL1,PHB2,LDHA,ALDH6A1
GO:0042493	response to drug	10	900	0.48	0.0121	9606.ENSP00000225964,9606.ENSP00000298510,9606.ENSP00000299767,9606.ENSP00000307940,9606.ENSP00000322439,9606.ENSP00000324173,9606.ENSP00000341826,9606.ENSP00000360609,9606.ENSP00000375978,9606.ENSP00000445175	COL1A1,PRDX3,HSP90B1,EEF2,TUFM,HSPA5,HNRNPA1,HSP90AB1,XRCC5,LDHA
GO:0051186	cofactor metabolic process	7	467	0.61	0.0122	9606.ENSP00000297185,9606.ENSP00000298510,9606.ENSP00000304592,9606.ENSP00000327070,9606.ENSP00000343657,9606.ENSP00000391481,9606.ENSP00000445175	HSPA9,PRDX3,FASN,MDH2,MCCC2,TKT,LDHA
GO:0007275	multicellular organism development	29	4726	0.22	0.0128	9606.ENSP00000216181,9606.ENSP00000216254,9606.ENSP00000225964,9606.ENSP00000258962,9606.ENSP00000262030,9606.ENSP00000264335,9606.ENSP00000268182,9606.ENSP00000283179,9606.ENSP00000297185,9606.ENSP00000298510,9606.ENSP00000304592,9606.ENSP00000307940,9606.ENSP00000318195,9606.ENSP00000324173,9606.ENSP00000349259,9606.ENSP00000352257,9606.ENSP00000355330,9606.ENSP00000357283,9606.ENSP00000357709,…	MYH9,ACO2,COL1A1,SRSF1,ATP5B,YWHAE,IQGAP1,HNRNPU,HSPA9,PRDX3,FASN,EEF2,NCL,HSPA5,SPTBN1,XRCC6,TGM2,LMNA,S100A6,HSP90AB1,RPS4X,APRT,POSTN,HSPD1,XRCC5,DDX17,ELAVL1,PHB2,LDHA
GO:0046683	response to organophosphorus	4	138	0.9	0.0128	9606.ENSP00000225964,9606.ENSP00000299767,9606.ENSP00000324173,9606.ENSP00000445175	COL1A1,HSP90B1,HSPA5,LDHA
GO:0061077	chaperone-mediated protein folding	3	63	1.11	0.0128	9606.ENSP00000233893,9606.ENSP00000286091,9606.ENSP00000373620	HSPE1,PDIA4,HSPD1
GO:0042127	regulation of cell population proliferation	14	1594	0.38	0.0130	9606.ENSP00000283179,9606.ENSP00000296930,9606.ENSP00000298510,9606.ENSP00000312625,9606.ENSP00000352257,9606.ENSP00000355330,9606.ENSP00000356520,9606.ENSP00000357283,9606.ENSP00000357709,9606.ENSP00000362744,9606.ENSP00000375978,9606.ENSP00000381736,9606.ENSP00000441875,9606.ENSP00000479488	HNRNPU,NPM1,PRDX3,HP1BP3,XRCC6,TGM2,DHX9,LMNA,S100A6,RPS4X,XRCC5,ATP5A1,PHB2,PHB
GO:0051131	chaperone-mediated protein complex assembly	2	16	1.53	0.0134	9606.ENSP00000360609,9606.ENSP00000373620	HSP90AB1,HSPD1
GO:0001817	regulation of cytokine production	8	615	0.55	0.0135	9606.ENSP00000268182,9606.ENSP00000349259,9606.ENSP00000352257,9606.ENSP00000356520,9606.ENSP00000360609,9606.ENSP00000369071,9606.ENSP00000373620,9606.ENSP00000375978	IQGAP1,SPTBN1,XRCC6,DHX9,HSP90AB1,POSTN,HSPD1,XRCC5
GO:0046824	positive regulation of nucleocytoplasmic transport	3	65	1.1	0.0136	9606.ENSP00000264335,9606.ENSP00000356520,9606.ENSP00000360609	YWHAE,DHX9,HSP90AB1
GO:0002376	immune system process	18	2370	0.31	0.0137	9606.ENSP00000216181,9606.ENSP00000225964,9606.ENSP00000236671,9606.ENSP00000268182,9606.ENSP00000297185,9606.ENSP00000298510,9606.ENSP00000299767,9606.ENSP00000304592,9606.ENSP00000307940,9606.ENSP00000339001,9606.ENSP00000349748,9606.ENSP00000352257,9606.ENSP00000356520,9606.ENSP00000360609,9606.ENSP00000367615,9606.ENSP00000373620,9606.ENSP00000375978,9606.ENSP00000380033	MYH9,COL1A1,CTSD,IQGAP1,HSPA9,PRDX3,HSP90B1,FASN,EEF2,TUBB,SFPQ,XRCC6,DHX9,HSP90AB1,APRT,HSPD1,XRCC5,DDX17
GO:1901700	response to oxygen-containing compound	13	1427	0.39	0.0138	9606.ENSP00000225964,9606.ENSP00000268182,9606.ENSP00000298510,9606.ENSP00000299767,9606.ENSP00000307940,9606.ENSP00000322439,9606.ENSP00000324173,9606.ENSP00000360609,9606.ENSP00000367615,9606.ENSP00000369071,9606.ENSP00000375978,9606.ENSP00000441875,9606.ENSP00000445175	COL1A1,IQGAP1,PRDX3,HSP90B1,EEF2,TUFM,HSPA5,HSP90AB1,APRT,POSTN,XRCC5,PHB2,LDHA
GO:0034976	response to endoplasmic reticulum stress	5	240	0.75	0.0139	9606.ENSP00000286091,9606.ENSP00000299767,9606.ENSP00000307940,9606.ENSP00000324173,9606.ENSP00000357283	PDIA4,HSP90B1,EEF2,HSPA5,LMNA
GO:1903313	positive regulation of mRNA metabolic process	3	66	1.09	0.0140	9606.ENSP00000313007,9606.ENSP00000359645,9606.ENSP00000381216	PABPC1,RBMX,KHSRP
GO:0002252	immune effector process	10	927	0.47	0.0143	9606.ENSP00000236671,9606.ENSP00000268182,9606.ENSP00000307940,9606.ENSP00000339001,9606.ENSP00000352257,9606.ENSP00000360609,9606.ENSP00000367615,9606.ENSP00000373620,9606.ENSP00000375978,9606.ENSP00000380033	CTSD,IQGAP1,EEF2,TUBB,XRCC6,HSP90AB1,APRT,HSPD1,XRCC5,DDX17
GO:0045893	positive regulation of transcription, DNA-templated	13	1435	0.39	0.0143	9606.ENSP00000225964,9606.ENSP00000283179,9606.ENSP00000296930,9606.ENSP00000305556,9606.ENSP00000318195,9606.ENSP00000324173,9606.ENSP00000349748,9606.ENSP00000352257,9606.ENSP00000356520,9606.ENSP00000359645,9606.ENSP00000365439,9606.ENSP00000380033,9606.ENSP00000479488	COL1A1,HNRNPU,NPM1,PCBP1,NCL,HSPA5,SFPQ,XRCC6,DHX9,RBMX,HNRNPK,DDX17,PHB
GO:0042776	mitochondrial ATP synthesis coupled proton transport	2	17	1.5	0.0145	9606.ENSP00000262030,9606.ENSP00000381736	ATP5B,ATP5A1
GO:0042273	ribosomal large subunit biogenesis	3	68	1.08	0.0149	9606.ENSP00000339795,9606.ENSP00000361076,9606.ENSP00000377640	RPL7,RPL7A,RPL24
GO:0010035	response to inorganic substance	7	491	0.59	0.0150	9606.ENSP00000225964,9606.ENSP00000268182,9606.ENSP00000298510,9606.ENSP00000307940,9606.ENSP00000324173,9606.ENSP00000341826,9606.ENSP00000445175	COL1A1,IQGAP1,PRDX3,EEF2,HSPA5,HNRNPA1,LDHA
GO:0051129	negative regulation of cellular component organization	8	632	0.54	0.0152	9606.ENSP00000283179,9606.ENSP00000296930,9606.ENSP00000341826,9606.ENSP00000349259,9606.ENSP00000357283,9606.ENSP00000369071,9606.ENSP00000375978,9606.ENSP00000451291	HNRNPU,NPM1,HNRNPA1,SPTBN1,LMNA,POSTN,XRCC5,HNRNPC
GO:0045944	positive regulation of transcription by RNA polymerase II	11	1104	0.43	0.0153	9606.ENSP00000283179,9606.ENSP00000296930,9606.ENSP00000305556,9606.ENSP00000318195,9606.ENSP00000324173,9606.ENSP00000349748,9606.ENSP00000352257,9606.ENSP00000356520,9606.ENSP00000359645,9606.ENSP00000365439,9606.ENSP00000380033	HNRNPU,NPM1,PCBP1,NCL,HSPA5,SFPQ,XRCC6,DHX9,RBMX,HNRNPK,DDX17
GO:0051222	positive regulation of protein transport	6	365	0.65	0.0155	9606.ENSP00000264335,9606.ENSP00000277865,9606.ENSP00000349259,9606.ENSP00000356520,9606.ENSP00000360609,9606.ENSP00000369071	YWHAE,GLUD1,SPTBN1,DHX9,HSP90AB1,POSTN
GO:0009083	branched-chain amino acid catabolic process	2	18	1.48	0.0156	9606.ENSP00000343657,9606.ENSP00000450436	MCCC2,ALDH6A1
GO:0030224	monocyte differentiation	2	18	1.48	0.0156	9606.ENSP00000216181,9606.ENSP00000304592	MYH9,FASN
GO:0014074	response to purine-containing compound	4	151	0.86	0.0161	9606.ENSP00000225964,9606.ENSP00000299767,9606.ENSP00000324173,9606.ENSP00000445175	COL1A1,HSP90B1,HSPA5,LDHA
GO:0032103	positive regulation of response to external stimulus	7	499	0.58	0.0161	9606.ENSP00000299767,9606.ENSP00000349748,9606.ENSP00000352257,9606.ENSP00000355330,9606.ENSP00000356520,9606.ENSP00000373620,9606.ENSP00000375978	HSP90B1,SFPQ,XRCC6,TGM2,DHX9,HSPD1,XRCC5
GO:0071478	cellular response to radiation	4	153	0.85	0.0169	9606.ENSP00000296930,9606.ENSP00000324173,9606.ENSP00000352257,9606.ENSP00000375978	NPM1,HSPA5,XRCC6,XRCC5
GO:1902074	response to salt	2	19	1.46	0.0169	9606.ENSP00000324173,9606.ENSP00000341826	HSPA5,HNRNPA1
GO:0032940	secretion by cell	10	959	0.45	0.0172	9606.ENSP00000236671,9606.ENSP00000268182,9606.ENSP00000286091,9606.ENSP00000307940,9606.ENSP00000339001,9606.ENSP00000352257,9606.ENSP00000357076,9606.ENSP00000360609,9606.ENSP00000367615,9606.ENSP00000375978	CTSD,IQGAP1,PDIA4,EEF2,TUBB,XRCC6,TAGLN2,HSP90AB1,APRT,XRCC5
GO:0045787	positive regulation of cell cycle	6	376	0.64	0.0174	9606.ENSP00000283179,9606.ENSP00000296930,9606.ENSP00000349748,9606.ENSP00000360609,9606.ENSP00000377298,9606.ENSP00000441875	HNRNPU,NPM1,SFPQ,HSP90AB1,NUMA1,PHB2
GO:0048856	anatomical structure development	30	5085	0.2	0.0174	9606.ENSP00000216181,9606.ENSP00000216254,9606.ENSP00000225964,9606.ENSP00000258962,9606.ENSP00000262030,9606.ENSP00000264335,9606.ENSP00000268182,9606.ENSP00000283179,9606.ENSP00000297185,9606.ENSP00000298510,9606.ENSP00000304592,9606.ENSP00000307940,9606.ENSP00000318195,9606.ENSP00000324173,9606.ENSP00000349259,9606.ENSP00000352257,9606.ENSP00000355330,9606.ENSP00000357076,9606.ENSP00000357283,…	MYH9,ACO2,COL1A1,SRSF1,ATP5B,YWHAE,IQGAP1,HNRNPU,HSPA9,PRDX3,FASN,EEF2,NCL,HSPA5,SPTBN1,XRCC6,TGM2,TAGLN2,LMNA,S100A6,HSP90AB1,RPS4X,APRT,POSTN,HSPD1,XRCC5,DDX17,ELAVL1,PHB2,LDHA
GO:0051130	positive regulation of cellular component organization	11	1128	0.42	0.0174	9606.ENSP00000264335,9606.ENSP00000268182,9606.ENSP00000283179,9606.ENSP00000324173,9606.ENSP00000341826,9606.ENSP00000346694,9606.ENSP00000349748,9606.ENSP00000365439,9606.ENSP00000375978,9606.ENSP00000377298,9606.ENSP00000441875	YWHAE,IQGAP1,HNRNPU,HSPA5,HNRNPA1,HNRNPA2B1,SFPQ,HNRNPK,XRCC5,NUMA1,PHB2
GO:0043900	regulation of multi-organism process	8	653	0.52	0.0177	9606.ENSP00000299767,9606.ENSP00000313007,9606.ENSP00000349748,9606.ENSP00000352257,9606.ENSP00000356520,9606.ENSP00000360609,9606.ENSP00000373620,9606.ENSP00000375978	HSP90B1,PABPC1,SFPQ,XRCC6,DHX9,HSP90AB1,HSPD1,XRCC5
GO:0051259	protein complex oligomerization	7	512	0.57	0.0180	9606.ENSP00000225964,9606.ENSP00000296930,9606.ENSP00000343657,9606.ENSP00000352257,9606.ENSP00000355330,9606.ENSP00000359645,9606.ENSP00000385269	COL1A1,NPM1,MCCC2,XRCC6,TGM2,RBMX,ELAVL1
GO:0006509	membrane protein ectodomain proteolysis	2	20	1.43	0.0181	9606.ENSP00000216181,9606.ENSP00000359645	MYH9,RBMX
GO:0010586	miRNA metabolic process	2	20	1.43	0.0181	9606.ENSP00000380033,9606.ENSP00000381216	DDX17,KHSRP
GO:2000737	negative regulation of stem cell differentiation	2	20	1.43	0.0181	9606.ENSP00000283179,9606.ENSP00000297185	HNRNPU,HSPA9
GO:0006754	ATP biosynthetic process	3	75	1.04	0.0182	9606.ENSP00000262030,9606.ENSP00000381736,9606.ENSP00000445175	ATP5B,ATP5A1,LDHA
GO:0033045	regulation of sister chromatid segregation	3	75	1.04	0.0182	9606.ENSP00000283179,9606.ENSP00000349748,9606.ENSP00000377298	HNRNPU,SFPQ,NUMA1
GO:0034645	cellular macromolecule biosynthetic process	23	3518	0.25	0.0187	9606.ENSP00000283179,9606.ENSP00000307889,9606.ENSP00000307940,9606.ENSP00000311430,9606.ENSP00000313007,9606.ENSP00000322439,9606.ENSP00000339095,9606.ENSP00000339795,9606.ENSP00000349748,9606.ENSP00000352257,9606.ENSP00000356520,9606.ENSP00000359645,9606.ENSP00000360609,9606.ENSP00000361076,9606.ENSP00000362744,9606.ENSP00000365439,9606.ENSP00000375978,9606.ENSP00000377640,9606.ENSP00000380033,…	HNRNPU,RPL13,EEF2,RPL4,PABPC1,TUFM,RPS7,RPL7,SFPQ,XRCC6,DHX9,RBMX,HSP90AB1,RPL7A,RPS4X,HNRNPK,XRCC5,RPL24,DDX17,KHSRP,PHB2,RPL18,PHB
GO:0010942	positive regulation of cell death	8	663	0.52	0.0190	9606.ENSP00000233893,9606.ENSP00000264335,9606.ENSP00000339095,9606.ENSP00000349748,9606.ENSP00000355330,9606.ENSP00000373620,9606.ENSP00000445175,9606.ENSP00000479488	HSPE1,YWHAE,RPS7,SFPQ,TGM2,HSPD1,LDHA,PHB
GO:0051168	nuclear export	4	161	0.83	0.0193	9606.ENSP00000258962,9606.ENSP00000297185,9606.ENSP00000341826,9606.ENSP00000346694	SRSF1,HSPA9,HNRNPA1,HNRNPA2B1
GO:0006851	mitochondrial calcium ion transmembrane transport	2	21	1.41	0.0194	9606.ENSP00000441875,9606.ENSP00000479488	PHB2,PHB
GO:0001819	positive regulation of cytokine production	6	390	0.62	0.0199	9606.ENSP00000349259,9606.ENSP00000352257,9606.ENSP00000356520,9606.ENSP00000369071,9606.ENSP00000373620,9606.ENSP00000375978	SPTBN1,XRCC6,DHX9,POSTN,HSPD1,XRCC5
GO:0007163	establishment or maintenance of cell polarity	4	163	0.82	0.0200	9606.ENSP00000216181,9606.ENSP00000357283,9606.ENSP00000360609,9606.ENSP00000377298	MYH9,LMNA,HSP90AB1,NUMA1
GO:0033993	response to lipid	9	825	0.47	0.0201	9606.ENSP00000225964,9606.ENSP00000283179,9606.ENSP00000298510,9606.ENSP00000307940,9606.ENSP00000369071,9606.ENSP00000375978,9606.ENSP00000380033,9606.ENSP00000441875,9606.ENSP00000479488	COL1A1,HNRNPU,PRDX3,EEF2,POSTN,XRCC5,DDX17,PHB2,PHB
GO:0034504	protein localization to nucleus	4	164	0.82	0.0203	9606.ENSP00000225964,9606.ENSP00000283179,9606.ENSP00000357283,9606.ENSP00000441875	COL1A1,HNRNPU,LMNA,PHB2
GO:0002253	activation of immune response	6	393	0.62	0.0205	9606.ENSP00000299767,9606.ENSP00000349748,9606.ENSP00000352257,9606.ENSP00000360609,9606.ENSP00000373620,9606.ENSP00000375978	HSP90B1,SFPQ,XRCC6,HSP90AB1,HSPD1,XRCC5
GO:0008543	fibroblast growth factor receptor signaling pathway	3	80	1.01	0.0209	9606.ENSP00000268182,9606.ENSP00000325376,9606.ENSP00000341826	IQGAP1,HNRNPM,HNRNPA1
GO:0034622	cellular protein-containing complex assembly	9	832	0.47	0.0209	9606.ENSP00000258962,9606.ENSP00000296930,9606.ENSP00000307705,9606.ENSP00000312625,9606.ENSP00000356520,9606.ENSP00000359645,9606.ENSP00000360609,9606.ENSP00000373620,9606.ENSP00000377640	SRSF1,NPM1,HIST1H1E,HP1BP3,DHX9,RBMX,HSP90AB1,HSPD1,RPL24
GO:0048732	gland development	6	395	0.62	0.0209	9606.ENSP00000216254,9606.ENSP00000258962,9606.ENSP00000304592,9606.ENSP00000355330,9606.ENSP00000367615,9606.ENSP00000441875	ACO2,SRSF1,FASN,TGM2,APRT,PHB2
GO:0090068	positive regulation of cell cycle process	5	273	0.7	0.0209	9606.ENSP00000283179,9606.ENSP00000296930,9606.ENSP00000349748,9606.ENSP00000377298,9606.ENSP00000441875	HNRNPU,NPM1,SFPQ,NUMA1,PHB2
GO:2000113	negative regulation of cellular macromolecule biosynthetic process	12	1348	0.38	0.0216	9606.ENSP00000283179,9606.ENSP00000307705,9606.ENSP00000318195,9606.ENSP00000341826,9606.ENSP00000346694,9606.ENSP00000349748,9606.ENSP00000352257,9606.ENSP00000375978,9606.ENSP00000381216,9606.ENSP00000441875,9606.ENSP00000451291,9606.ENSP00000479488	HNRNPU,HIST1H1E,NCL,HNRNPA1,HNRNPA2B1,SFPQ,XRCC6,XRCC5,KHSRP,PHB2,HNRNPC,PHB
GO:0006091	generation of precursor metabolites and energy	6	400	0.61	0.0218	9606.ENSP00000216254,9606.ENSP00000262030,9606.ENSP00000327070,9606.ENSP00000381736,9606.ENSP00000391481,9606.ENSP00000445175	ACO2,ATP5B,MDH2,ATP5A1,TKT,LDHA
GO:0010564	regulation of cell cycle process	8	684	0.5	0.0218	9606.ENSP00000264335,9606.ENSP00000283179,9606.ENSP00000296930,9606.ENSP00000339001,9606.ENSP00000349748,9606.ENSP00000360609,9606.ENSP00000377298,9606.ENSP00000441875	YWHAE,HNRNPU,NPM1,TUBB,SFPQ,HSP90AB1,NUMA1,PHB2
GO:0032727	positive regulation of interferon-alpha production	2	23	1.37	0.0219	9606.ENSP00000356520,9606.ENSP00000373620	DHX9,HSPD1
GO:0071295	cellular response to vitamin	2	23	1.37	0.0219	9606.ENSP00000225964,9606.ENSP00000369071	COL1A1,POSTN
GO:0044260	cellular macromolecule metabolic process	35	6413	0.17	0.0222	9606.ENSP00000264335,9606.ENSP00000283179,9606.ENSP00000296930,9606.ENSP00000298510,9606.ENSP00000299767,9606.ENSP00000307705,9606.ENSP00000307889,9606.ENSP00000307940,9606.ENSP00000311430,9606.ENSP00000313007,9606.ENSP00000322439,9606.ENSP00000324173,9606.ENSP00000327070,9606.ENSP00000338413,9606.ENSP00000339095,9606.ENSP00000339795,9606.ENSP00000340466,9606.ENSP00000349259,9606.ENSP00000349748,…	YWHAE,HNRNPU,NPM1,PRDX3,HSP90B1,HIST1H1E,RPL13,EEF2,RPL4,PABPC1,TUFM,HSPA5,MDH2,UBA1,RPS7,RPL7,GANAB,SPTBN1,SFPQ,XRCC6,TGM2,DHX9,RBMX,HSP90AB1,RPL7A,RPS4X,HNRNPK,HSPD1,XRCC5,RPL24,DDX17,KHSRP,PHB2,RPL18,PHB
GO:1990542	mitochondrial transmembrane transport	3	83	0.99	0.0223	9606.ENSP00000262030,9606.ENSP00000373620,9606.ENSP00000381736	ATP5B,HSPD1,ATP5A1
GO:0000470	maturation of LSU-rRNA	2	24	1.35	0.0231	9606.ENSP00000339795,9606.ENSP00000361076	RPL7,RPL7A
GO:0071214	cellular response to abiotic stimulus	5	282	0.68	0.0231	9606.ENSP00000225964,9606.ENSP00000296930,9606.ENSP00000324173,9606.ENSP00000352257,9606.ENSP00000375978	COL1A1,NPM1,HSPA5,XRCC6,XRCC5
GO:0032388	positive regulation of intracellular transport	4	174	0.8	0.0235	9606.ENSP00000264335,9606.ENSP00000356520,9606.ENSP00000360609,9606.ENSP00000377298	YWHAE,DHX9,HSP90AB1,NUMA1
GO:1903829	positive regulation of cellular protein localization	5	287	0.68	0.0245	9606.ENSP00000264335,9606.ENSP00000268182,9606.ENSP00000349259,9606.ENSP00000360609,9606.ENSP00000377298	YWHAE,IQGAP1,SPTBN1,HSP90AB1,NUMA1
GO:0010954	positive regulation of protein processing	2	25	1.34	0.0246	9606.ENSP00000216181,9606.ENSP00000479488	MYH9,PHB
GO:0033273	response to vitamin	3	87	0.97	0.0247	9606.ENSP00000225964,9606.ENSP00000307940,9606.ENSP00000369071	COL1A1,EEF2,POSTN
GO:0050776	regulation of immune response	9	873	0.45	0.0265	9606.ENSP00000225964,9606.ENSP00000299767,9606.ENSP00000349748,9606.ENSP00000352257,9606.ENSP00000356520,9606.ENSP00000360609,9606.ENSP00000373620,9606.ENSP00000375978,9606.ENSP00000479488	COL1A1,HSP90B1,SFPQ,XRCC6,DHX9,HSP90AB1,HSPD1,XRCC5,PHB
GO:0009150	purine ribonucleotide metabolic process	6	425	0.58	0.0273	9606.ENSP00000262030,9606.ENSP00000304592,9606.ENSP00000343657,9606.ENSP00000367615,9606.ENSP00000381736,9606.ENSP00000445175	ATP5B,FASN,MCCC2,APRT,ATP5A1,LDHA
GO:1990830	cellular response to leukemia inhibitory factor	3	91	0.95	0.0273	9606.ENSP00000283179,9606.ENSP00000318195,9606.ENSP00000375978	HNRNPU,NCL,XRCC5
GO:0006732	coenzyme metabolic process	5	297	0.66	0.0274	9606.ENSP00000304592,9606.ENSP00000327070,9606.ENSP00000343657,9606.ENSP00000391481,9606.ENSP00000445175	FASN,MDH2,MCCC2,TKT,LDHA
GO:0090169	regulation of spindle assembly	2	27	1.3	0.0274	9606.ENSP00000283179,9606.ENSP00000377298	HNRNPU,NUMA1
GO:1901699	cellular response to nitrogen compound	7	568	0.52	0.0274	9606.ENSP00000225964,9606.ENSP00000296930,9606.ENSP00000299767,9606.ENSP00000324173,9606.ENSP00000346694,9606.ENSP00000356520,9606.ENSP00000367615	COL1A1,NPM1,HSP90B1,HSPA5,HNRNPA2B1,DHX9,APRT
GO:1902253	regulation of intrinsic apoptotic signaling pathway by p53 class mediator	2	28	1.29	0.0289	9606.ENSP00000339095,9606.ENSP00000365439	RPS7,HNRNPK
GO:0006364	rRNA processing	4	192	0.75	0.0308	9606.ENSP00000339095,9606.ENSP00000339795,9606.ENSP00000361076,9606.ENSP00000380033	RPS7,RPL7,RPL7A,DDX17
GO:0032880	regulation of protein localization	9	901	0.43	0.0308	9606.ENSP00000264335,9606.ENSP00000268182,9606.ENSP00000277865,9606.ENSP00000349259,9606.ENSP00000356520,9606.ENSP00000357283,9606.ENSP00000360609,9606.ENSP00000369071,9606.ENSP00000377298	YWHAE,IQGAP1,GLUD1,SPTBN1,DHX9,LMNA,HSP90AB1,POSTN,NUMA1
GO:0030162	regulation of proteolysis	8	742	0.47	0.0314	9606.ENSP00000216181,9606.ENSP00000233893,9606.ENSP00000264335,9606.ENSP00000298510,9606.ENSP00000339095,9606.ENSP00000360609,9606.ENSP00000373620,9606.ENSP00000479488	MYH9,HSPE1,YWHAE,PRDX3,RPS7,HSP90AB1,HSPD1,PHB
GO:0051591	response to cAMP	3	98	0.92	0.0315	9606.ENSP00000225964,9606.ENSP00000324173,9606.ENSP00000445175	COL1A1,HSPA5,LDHA
GO:1901606	alpha-amino acid catabolic process	3	98	0.92	0.0315	9606.ENSP00000277865,9606.ENSP00000343657,9606.ENSP00000450436	GLUD1,MCCC2,ALDH6A1
GO:0006376	mRNA splice site selection	2	30	1.26	0.0316	9606.ENSP00000258962,9606.ENSP00000359645	SRSF1,RBMX
GO:0035303	regulation of dephosphorylation	4	198	0.74	0.0333	9606.ENSP00000264335,9606.ENSP00000268182,9606.ENSP00000299767,9606.ENSP00000360609	YWHAE,IQGAP1,HSP90B1,HSP90AB1
GO:0033120	positive regulation of RNA splicing	2	31	1.24	0.0334	9606.ENSP00000258962,9606.ENSP00000359645	SRSF1,RBMX
GO:0042407	cristae formation	2	31	1.24	0.0334	9606.ENSP00000262030,9606.ENSP00000381736	ATP5B,ATP5A1
GO:0000723	telomere maintenance	3	101	0.91	0.0337	9606.ENSP00000352257,9606.ENSP00000360609,9606.ENSP00000375978	XRCC6,HSP90AB1,XRCC5
GO:0030335	positive regulation of cell migration	6	452	0.56	0.0339	9606.ENSP00000225964,9606.ENSP00000262030,9606.ENSP00000268182,9606.ENSP00000324173,9606.ENSP00000369071,9606.ENSP00000381736	COL1A1,ATP5B,IQGAP1,HSPA5,POSTN,ATP5A1
GO:0030010	establishment of cell polarity	3	102	0.9	0.0345	9606.ENSP00000216181,9606.ENSP00000360609,9606.ENSP00000377298	MYH9,HSP90AB1,NUMA1
GO:0002520	immune system development	7	601	0.5	0.0346	9606.ENSP00000216181,9606.ENSP00000297185,9606.ENSP00000298510,9606.ENSP00000304592,9606.ENSP00000307940,9606.ENSP00000373620,9606.ENSP00000375978	MYH9,HSPA9,PRDX3,FASN,EEF2,HSPD1,XRCC5
GO:0006099	tricarboxylic acid cycle	2	32	1.23	0.0349	9606.ENSP00000216254,9606.ENSP00000327070	ACO2,MDH2
GO:0006310	DNA recombination	4	202	0.73	0.0350	9606.ENSP00000349748,9606.ENSP00000352257,9606.ENSP00000373620,9606.ENSP00000375978	SFPQ,XRCC6,HSPD1,XRCC5
GO:0030968	endoplasmic reticulum unfolded protein response	3	103	0.9	0.0351	9606.ENSP00000299767,9606.ENSP00000324173,9606.ENSP00000357283	HSP90B1,HSPA5,LMNA
GO:0043065	positive regulation of apoptotic process	7	604	0.5	0.0351	9606.ENSP00000233893,9606.ENSP00000264335,9606.ENSP00000339095,9606.ENSP00000349748,9606.ENSP00000355330,9606.ENSP00000373620,9606.ENSP00000445175	HSPE1,YWHAE,RPS7,SFPQ,TGM2,HSPD1,LDHA
GO:0030099	myeloid cell differentiation	4	203	0.73	0.0353	9606.ENSP00000216181,9606.ENSP00000297185,9606.ENSP00000298510,9606.ENSP00000304592	MYH9,HSPA9,PRDX3,FASN
GO:0033144	negative regulation of intracellular steroid hormone receptor signaling pathway	2	33	1.22	0.0363	9606.ENSP00000441875,9606.ENSP00000479488	PHB2,PHB
GO:0048584	positive regulation of response to stimulus	15	2054	0.3	0.0363	9606.ENSP00000225964,9606.ENSP00000264335,9606.ENSP00000268182,9606.ENSP00000299767,9606.ENSP00000339095,9606.ENSP00000349748,9606.ENSP00000352257,9606.ENSP00000355330,9606.ENSP00000356520,9606.ENSP00000360609,9606.ENSP00000373620,9606.ENSP00000375978,9606.ENSP00000377298,9606.ENSP00000441875,9606.ENSP00000479488	COL1A1,YWHAE,IQGAP1,HSP90B1,RPS7,SFPQ,XRCC6,TGM2,DHX9,HSP90AB1,HSPD1,XRCC5,NUMA1,PHB2,PHB
GO:0060341	regulation of cellular localization	8	766	0.45	0.0363	9606.ENSP00000264335,9606.ENSP00000268182,9606.ENSP00000283179,9606.ENSP00000349259,9606.ENSP00000356520,9606.ENSP00000357283,9606.ENSP00000360609,9606.ENSP00000377298	YWHAE,IQGAP1,HNRNPU,SPTBN1,DHX9,LMNA,HSP90AB1,NUMA1
GO:1903827	regulation of cellular protein localization	6	465	0.54	0.0375	9606.ENSP00000264335,9606.ENSP00000268182,9606.ENSP00000349259,9606.ENSP00000357283,9606.ENSP00000360609,9606.ENSP00000377298	YWHAE,IQGAP1,SPTBN1,LMNA,HSP90AB1,NUMA1
GO:0006259	DNA metabolic process	8	773	0.45	0.0376	9606.ENSP00000296930,9606.ENSP00000349748,9606.ENSP00000352257,9606.ENSP00000356520,9606.ENSP00000360609,9606.ENSP00000373620,9606.ENSP00000375978,9606.ENSP00000479488	NPM1,SFPQ,XRCC6,DHX9,HSP90AB1,HSPD1,XRCC5,PHB
GO:0032212	positive regulation of telomere maintenance via telomerase	2	34	1.2	0.0378	9606.ENSP00000341826,9606.ENSP00000375978	HNRNPA1,XRCC5
GO:0046496	nicotinamide nucleotide metabolic process	3	107	0.88	0.0378	9606.ENSP00000327070,9606.ENSP00000391481,9606.ENSP00000445175	MDH2,TKT,LDHA
GO:0009636	response to toxic substance	6	468	0.54	0.0379	9606.ENSP00000225964,9606.ENSP00000298510,9606.ENSP00000307940,9606.ENSP00000322439,9606.ENSP00000341826,9606.ENSP00000445175	COL1A1,PRDX3,EEF2,TUFM,HNRNPA1,LDHA
GO:0043281	regulation of cysteine-type endopeptidase activity involved in apoptotic process	4	209	0.72	0.0379	9606.ENSP00000233893,9606.ENSP00000264335,9606.ENSP00000298510,9606.ENSP00000373620	HSPE1,YWHAE,PRDX3,HSPD1
GO:0080135	regulation of cellular response to stress	7	618	0.49	0.0382	9606.ENSP00000264335,9606.ENSP00000296930,9606.ENSP00000324173,9606.ENSP00000349748,9606.ENSP00000356520,9606.ENSP00000360609,9606.ENSP00000365439	YWHAE,NPM1,HSPA5,SFPQ,DHX9,HSP90AB1,HNRNPK
GO:0032101	regulation of response to external stimulus	9	955	0.41	0.0408	9606.ENSP00000299767,9606.ENSP00000349748,9606.ENSP00000352257,9606.ENSP00000355330,9606.ENSP00000356520,9606.ENSP00000360609,9606.ENSP00000373620,9606.ENSP00000375978,9606.ENSP00000479488	HSP90B1,SFPQ,XRCC6,TGM2,DHX9,HSP90AB1,HSPD1,XRCC5,PHB
GO:0006101	citrate metabolic process	2	36	1.18	0.0411	9606.ENSP00000216254,9606.ENSP00000327070	ACO2,MDH2
GO:0014911	positive regulation of smooth muscle cell migration	2	36	1.18	0.0411	9606.ENSP00000268182,9606.ENSP00000369071	IQGAP1,POSTN
GO:0051293	establishment of spindle localization	2	36	1.18	0.0411	9606.ENSP00000216181,9606.ENSP00000377298	MYH9,NUMA1
GO:0034470	ncRNA processing	5	340	0.6	0.0413	9606.ENSP00000339095,9606.ENSP00000339795,9606.ENSP00000346694,9606.ENSP00000361076,9606.ENSP00000380033	RPS7,RPL7,HNRNPA2B1,RPL7A,DDX17
GO:0016192	vesicle-mediated transport	13	1699	0.32	0.0415	9606.ENSP00000216181,9606.ENSP00000236671,9606.ENSP00000268182,9606.ENSP00000299767,9606.ENSP00000307940,9606.ENSP00000339001,9606.ENSP00000349259,9606.ENSP00000352257,9606.ENSP00000355330,9606.ENSP00000357076,9606.ENSP00000360609,9606.ENSP00000367615,9606.ENSP00000375978	MYH9,CTSD,IQGAP1,HSP90B1,EEF2,TUBB,SPTBN1,XRCC6,TGM2,TAGLN2,HSP90AB1,APRT,XRCC5
GO:0044267	cellular protein metabolic process	22	3603	0.22	0.0417	9606.ENSP00000264335,9606.ENSP00000298510,9606.ENSP00000299767,9606.ENSP00000307705,9606.ENSP00000307889,9606.ENSP00000307940,9606.ENSP00000311430,9606.ENSP00000313007,9606.ENSP00000322439,9606.ENSP00000324173,9606.ENSP00000327070,9606.ENSP00000338413,9606.ENSP00000339095,9606.ENSP00000339795,9606.ENSP00000349259,9606.ENSP00000349748,9606.ENSP00000355330,9606.ENSP00000361076,9606.ENSP00000362744,…	YWHAE,PRDX3,HSP90B1,HIST1H1E,RPL13,EEF2,RPL4,PABPC1,TUFM,HSPA5,MDH2,UBA1,RPS7,RPL7,SPTBN1,SFPQ,TGM2,RPL7A,RPS4X,RPL24,RPL18,PHB
GO:0042149	cellular response to glucose starvation	2	37	1.17	0.0419	9606.ENSP00000324173,9606.ENSP00000341826	HSPA5,HNRNPA1
GO:0051338	regulation of transferase activity	9	964	0.4	0.0419	9606.ENSP00000268182,9606.ENSP00000283179,9606.ENSP00000296930,9606.ENSP00000298510,9606.ENSP00000339095,9606.ENSP00000346694,9606.ENSP00000352257,9606.ENSP00000360609,9606.ENSP00000375978	IQGAP1,HNRNPU,NPM1,PRDX3,RPS7,HNRNPA2B1,XRCC6,HSP90AB1,XRCC5
GO:0060236	regulation of mitotic spindle organization	2	37	1.17	0.0419	9606.ENSP00000283179,9606.ENSP00000377298	HNRNPU,NUMA1
GO:0072595	maintenance of protein localization in organelle	2	37	1.17	0.0419	9606.ENSP00000283179,9606.ENSP00000324173	HNRNPU,HSPA5
GO:0090092	regulation of transmembrane receptor protein serine/threonine kinase signaling pathway	4	220	0.69	0.0427	9606.ENSP00000324173,9606.ENSP00000349259,9606.ENSP00000360609,9606.ENSP00000377298	HSPA5,SPTBN1,HSP90AB1,NUMA1
GO:0071396	cellular response to lipid	6	486	0.53	0.0428	9606.ENSP00000225964,9606.ENSP00000283179,9606.ENSP00000375978,9606.ENSP00000380033,9606.ENSP00000441875,9606.ENSP00000479488	COL1A1,HNRNPU,XRCC5,DDX17,PHB2,PHB
GO:0009112	nucleobase metabolic process	2	38	1.16	0.0433	9606.ENSP00000367615,9606.ENSP00000450436	APRT,ALDH6A1
GO:0006839	mitochondrial transport	4	223	0.69	0.0443	9606.ENSP00000262030,9606.ENSP00000264335,9606.ENSP00000373620,9606.ENSP00000381736	ATP5B,YWHAE,HSPD1,ATP5A1
GO:0050715	positive regulation of cytokine secretion	3	117	0.84	0.0446	9606.ENSP00000349259,9606.ENSP00000356520,9606.ENSP00000369071	SPTBN1,DHX9,POSTN
GO:0006458	'de novo' protein folding	2	39	1.14	0.0451	9606.ENSP00000233893,9606.ENSP00000373620	HSPE1,HSPD1
GO:0034660	ncRNA metabolic process	6	497	0.52	0.0468	9606.ENSP00000339095,9606.ENSP00000339795,9606.ENSP00000346694,9606.ENSP00000361076,9606.ENSP00000380033,9606.ENSP00000381216	RPS7,RPL7,HNRNPA2B1,RPL7A,DDX17,KHSRP
GO:0061014	positive regulation of mRNA catabolic process	2	40	1.13	0.0471	9606.ENSP00000313007,9606.ENSP00000381216	PABPC1,KHSRP
GO:0006355	regulation of transcription, DNA-templated	22	3661	0.21	0.0483	9606.ENSP00000225964,9606.ENSP00000283179,9606.ENSP00000296930,9606.ENSP00000298510,9606.ENSP00000305556,9606.ENSP00000307705,9606.ENSP00000312625,9606.ENSP00000318195,9606.ENSP00000324173,9606.ENSP00000346694,9606.ENSP00000349748,9606.ENSP00000352257,9606.ENSP00000356520,9606.ENSP00000359645,9606.ENSP00000365439,9606.ENSP00000373620,9606.ENSP00000375978,9606.ENSP00000377298,9606.ENSP00000380033,…	COL1A1,HNRNPU,NPM1,PRDX3,PCBP1,HIST1H1E,HP1BP3,NCL,HSPA5,HNRNPA2B1,SFPQ,XRCC6,DHX9,RBMX,HNRNPK,HSPD1,XRCC5,NUMA1,DDX17,KHSRP,PHB2,PHB
GO:0042177	negative regulation of protein catabolic process	3	121	0.83	0.0483	9606.ENSP00000339095,9606.ENSP00000360609,9606.ENSP00000479488	RPS7,HSP90AB1,PHB
GO:0009605	response to external stimulus	15	2152	0.28	0.0489	9606.ENSP00000225964,9606.ENSP00000298510,9606.ENSP00000299767,9606.ENSP00000307940,9606.ENSP00000324173,9606.ENSP00000339001,9606.ENSP00000341826,9606.ENSP00000349259,9606.ENSP00000349748,9606.ENSP00000352257,9606.ENSP00000356520,9606.ENSP00000369071,9606.ENSP00000375978,9606.ENSP00000380033,9606.ENSP00000445175	COL1A1,PRDX3,HSP90B1,EEF2,HSPA5,TUBB,HNRNPA1,SPTBN1,SFPQ,XRCC6,DHX9,POSTN,XRCC5,DDX17,LDHA
GO:0051170	import into nucleus	3	122	0.82	0.0489	9606.ENSP00000341826,9606.ENSP00000357283,9606.ENSP00000441875	HNRNPA1,LMNA,PHB2
GO:0051240	positive regulation of multicellular organismal process	12	1551	0.32	0.0489	9606.ENSP00000225964,9606.ENSP00000262030,9606.ENSP00000268182,9606.ENSP00000324173,9606.ENSP00000349259,9606.ENSP00000352257,9606.ENSP00000356520,9606.ENSP00000369071,9606.ENSP00000373620,9606.ENSP00000375978,9606.ENSP00000377298,9606.ENSP00000381736	COL1A1,ATP5B,IQGAP1,HSPA5,SPTBN1,XRCC6,DHX9,POSTN,HSPD1,XRCC5,NUMA1,ATP5A1
GO:0007006	mitochondrial membrane organization	3	123	0.82	0.0494	9606.ENSP00000262030,9606.ENSP00000264335,9606.ENSP00000381736	ATP5B,YWHAE,ATP5A1
GO:0007051	spindle organization	3	123	0.82	0.0494	9606.ENSP00000216181,9606.ENSP00000339001,9606.ENSP00000377298	MYH9,TUBB,NUMA1
GO:0030879	mammary gland development	3	123	0.82	0.0494	9606.ENSP00000304592,9606.ENSP00000367615,9606.ENSP00000441875	FASN,APRT,PHB2
