# Supplementary material for: Alterations in protein expression and site-specific N-glycosylation of prostate cancer tissues
Source: Sci Rep. 2021 Aug 5;11:15886. doi: 10.1038/s41598-021-95417-5 (PMC8342536; doi:10.1038/s41598-021-95417-5)
Supplement: Supplementary file 7 — Supplementary Information 7. [file 41598_2021_95417_MOESM7_ESM.tsv]

#term ID	term description	observed gene count	background gene count	strength	false discovery rate	matching proteins in your network (IDs)	matching proteins in your network (labels)
hsa03010	Ribosome	8	130	1.22	4.25e-06	9606.ENSP00000307889,9606.ENSP00000311430,9606.ENSP00000339095,9606.ENSP00000339795,9606.ENSP00000361076,9606.ENSP00000362744,9606.ENSP00000377640,9606.ENSP00000447001	RPL13,RPL4,RPS7,RPL7,RPL7A,RPS4X,RPL24,RPL18
hsa03040	Spliceosome	8	130	1.22	4.25e-06	9606.ENSP00000258962,9606.ENSP00000283179,9606.ENSP00000305556,9606.ENSP00000325376,9606.ENSP00000341826,9606.ENSP00000359645,9606.ENSP00000365439,9606.ENSP00000451291	SRSF1,HNRNPU,PCBP1,HNRNPM,HNRNPA1,RBMX,HNRNPK,HNRNPC
hsa01100	Metabolic pathways	15	1250	0.51	0.0016	9606.ENSP00000216254,9606.ENSP00000226299,9606.ENSP00000262030,9606.ENSP00000277865,9606.ENSP00000304592,9606.ENSP00000325136,9606.ENSP00000327070,9606.ENSP00000340466,9606.ENSP00000340684,9606.ENSP00000343657,9606.ENSP00000367615,9606.ENSP00000381736,9606.ENSP00000391481,9606.ENSP00000445175,9606.ENSP00000450436	ACO2,LAP3,ATP5B,GLUD1,FASN,HADHB,MDH2,GANAB,MAOA,MCCC2,APRT,ATP5A1,TKT,LDHA,ALDH6A1
hsa01200	Carbon metabolism	5	116	1.07	0.0022	9606.ENSP00000216254,9606.ENSP00000277865,9606.ENSP00000327070,9606.ENSP00000391481,9606.ENSP00000450436	ACO2,GLUD1,MDH2,TKT,ALDH6A1
hsa04141	Protein processing in endoplasmic reticulum	5	161	0.93	0.0077	9606.ENSP00000286091,9606.ENSP00000299767,9606.ENSP00000324173,9606.ENSP00000340466,9606.ENSP00000360609	PDIA4,HSP90B1,HSPA5,GANAB,HSP90AB1
hsa04657	IL-17 signaling pathway	4	92	1.07	0.0077	9606.ENSP00000258962,9606.ENSP00000299767,9606.ENSP00000360609,9606.ENSP00000385269	SRSF1,HSP90B1,HSP90AB1,ELAVL1
hsa00280	Valine, leucine and isoleucine degradation	3	48	1.23	0.0133	9606.ENSP00000325136,9606.ENSP00000343657,9606.ENSP00000450436	HADHB,MCCC2,ALDH6A1
hsa03450	Non-homologous end-joining	2	13	1.62	0.0181	9606.ENSP00000352257,9606.ENSP00000375978	XRCC6,XRCC5
hsa04210	Apoptosis	4	135	0.91	0.0203	9606.ENSP00000236671,9606.ENSP00000261366,9606.ENSP00000327054,9606.ENSP00000357283	CTSD,LMNB1,LMNB2,LMNA
hsa04918	Thyroid hormone synthesis	3	73	1.05	0.0293	9606.ENSP00000286091,9606.ENSP00000299767,9606.ENSP00000324173	PDIA4,HSP90B1,HSPA5
hsa03018	RNA degradation	3	77	1.02	0.0309	9606.ENSP00000297185,9606.ENSP00000313007,9606.ENSP00000373620	HSPA9,PABPC1,HSPD1
hsa00630	Glyoxylate and dicarboxylate metabolism	2	28	1.29	0.0481	9606.ENSP00000216254,9606.ENSP00000327070	ACO2,MDH2
