# Supplementary material for: Alterations in protein expression and site-specific N-glycosylation of prostate cancer tissues
Source: Sci Rep. 2021 Aug 5;11:15886. doi: 10.1038/s41598-021-95417-5 (PMC8342536; doi:10.1038/s41598-021-95417-5)
Supplement: Supplementary file 8 — Supplementary Information 8. [file 41598_2021_95417_MOESM8_ESM.tsv]

Most important software settings:
Byonic:	Cleavage:	K,R, C-terminal
	Cleavage specificity:	Fully specific
	Max number of mixed cleavages:	2
	Precursor tolerance:	20 ppm
	Fragment tolerance:	30 ppm
	Decoys added:	TRUE
	Protein FDR cutoff:	1%
	Fixed and variable modifications:	Carbamidomethyl / +57.021464 @ C | fixed
		Oxidation / +15.994915 @ M | common1
		Deamidated / +0.984016 @ N | common1
		Gln->pyro-Glu / -17.026549 @ N-Term Q | rare1
		Glu->pyro-Glu / -18.010565 @ N-Term E | rare1
		Ammonia-loss / -17.026549 @ N-Term C | rare1
		Carbamyl / +43.005814 @ N-term | common1
		Carbamyl / +43.005814 @ K | common1
		Carbamyl / +43.005814 @ R | common1
		Acetyl / +42.010565 @ Protein N-term | rare1
Only for glycopeptide search:	Glycan modifications:	N-glycan 182 human no multiple fucose | rare1
	Product version:	PMI-Byonic-Com:v3.8.13
MASCOT:	Significance treshold:	0.05
	Ion score or expect cut-off:	15
	Peptide mass tolerance:	7 ppm
	Fragment mass tolerance:	0.05 Da
	No. Of missed cleavages:	2
	Fixed modidications:	Carbamidomethilation
	Variable modifications:	Deamidation, Methionine oxidation
MaxQuant:	Version	1.6.17.0
	PSM FDR	0.01
	Protein FDR	0.01
	Min. peptide Length	7
	Min. score for unmodified peptides	0
	Min. score for modified peptides	40
	Min. delta score for unmodified peptides	0
	Min. delta score for modified peptides	6
	Min. unique peptides	0
	Min. razor peptides	1
	Min. peptides	2
	Use only unmodified peptides and	TRUE
	Modifications included in protein quantification	Oxidation (M);Acetyl (Protein N-term)
	Peptides used for protein quantification	Razor
	Discard unmodified counterpart peptides	TRUE
	Label min. ratio count	2
	Use delta score	FALSE
	iBAQ	TRUE
	iBAQ log fit	TRUE
	Match between runs	TRUE
	Matching time window [min]	2
	Match ion mobility window [indices]	0.05
	Alignment time window [min]	20
	Alignment ion mobility window [indices]	1
	Decoy mode	revert
	Include contaminants	TRUE
	Advanced ratios	FALSE
	Second peptides	TRUE
	Stabilize large LFQ ratios	TRUE
	Separate LFQ in parameter groups	FALSE
	Require MS/MS for LFQ comparisons	TRUE
	Calculate peak properties	TRUE
	Main search max. combinations	200
	Max. peptide mass [Da]	4600
	Razor protein FDR	TRUE
	Max mods in site table	3
	Top MS/MS peaks per Da interval. (TOF)	10
	Da interval. (TOF)	100
	MS/MS deisotoping (TOF)	TRUE
	MS/MS deisotoping tolerance (TOF)	0.01
	MS/MS deisotoping tolerance unit (TOF)	Da
	MS/MS higher charges (TOF)	TRUE
	MS/MS water loss (TOF)	TRUE
	MS/MS ammonia loss (TOF)	TRUE
	MS/MS dependent losses (TOF)	TRUE
	MS/MS recalibration (TOF)	FALSE
	MS/MS tol. (Unknown)	20 ppm
	Top MS/MS peaks per Da interval. (Unknown)	12
	Da interval. (Unknown)	100
	MS/MS deisotoping (Unknown)	TRUE
	MS/MS deisotoping tolerance (Unknown)	7
	MS/MS deisotoping tolerance unit (Unknown)	ppm
	MS/MS higher charges (Unknown)	TRUE
	MS/MS water loss (Unknown)	TRUE
	MS/MS ammonia loss (Unknown)	TRUE
	MS/MS dependent losses (Unknown)	TRUE
	MS/MS recalibration (Unknown)	FALSE
GlycoPattern:	Min. number of isotopes to consider:	5
	Peak split sigma:	15
	Isotope cluster fitting RSD:	0.6
	Mass precision:	10 ppm
	Overlapping cluster separation:	1.5
	S/N value for base isotope:	3
	Min charge:	2
	Max charge:	4
	Number of fitted peaks:	2
	Min peak width:	0.05
	Max peak width:	3.5
	Min peak hight:	1000
	Max peak height:	1000000000
