# Supplementary material for: Alterations in protein expression and site-specific N-glycosylation of prostate cancer tissues
Source: Sci Rep. 2021 Aug 5;11:15886. doi: 10.1038/s41598-021-95417-5 (PMC8342536; doi:10.1038/s41598-021-95417-5)
Supplement: Supplementary file 9 — Supplementary Information 9. [file 41598_2021_95417_MOESM9_ESM.tsv]

Settings for the statistical tests:
t-tests in Perseus:	Type of test:	Two-sample tests/Student's T-test
	S0:	0
	Side:	Both
	Valid value filter:	No
	Use for truncation:	Permutation-based FDR
		FDR:	0.05
		Number of randomizations:	250
ANOVA:	Type of test:	Multiple-sample tests/ANOVA
	S0:	0
	Use for truncation:	Permutation-based FDR
		FDR:	0.05
		Number of randomizations:	250
